# Supplementary material for: The mitochondrial genome of Apion squamigerum (Coleoptera, Curculionoidea, Brentidae) and the phylogenetic implications
Source: PeerJ. 2020 Jan 13;8:e8386. doi: 10.7717/peerj.8386 (PMC6964704; doi:10.7717/peerj.8386)
Supplement: File S1 [file peerj-08-8386-s011.zip]

Archive with 1 entries (1 files):
- Apion squamigerum mitochondrion, partial genome.gb
