# Supplementary material for: The mitochondrial genome of Apion squamigerum (Coleoptera, Curculionoidea, Brentidae) and the phylogenetic implications
Source: PeerJ. 2020 Jan 13;8:e8386. doi: 10.7717/peerj.8386 (PMC6964704; doi:10.7717/peerj.8386)
Supplement: File S2 [file peerj-08-8386-s012.zip]

Archive with 4 entries (3 files):
- Supplementary File S2/PCG.phy
- Supplementary File S2/PCGRNA.phy
- Supplementary File S2/PCG_AA.phy
- Supplementary File S2/
