# Supplementary material for: The mitochondrial genome of Apion squamigerum (Coleoptera, Curculionoidea, Brentidae) and the phylogenetic implications
Source: PeerJ. 2020 Jan 13;8:e8386. doi: 10.7717/peerj.8386 (PMC6964704; doi:10.7717/peerj.8386)
Supplement: File S2 [file peerj-08-8386-s012.zip › Supplementary File S2/PCG.phy]

117 10059
Aegorhinus_superciliosus	ATGATAACAAATCTATTTTCAATTTTTGATCCAACAACAAATATAAAATTTTCCTTAAATTGATTAAGAGTTTTAATTGGTATTATTATTATACCCCCAATATTTTGACTAATCCCATCACGAATAAACTTTTTTTGAATTAATTTAATCTTAATTCTACATAAAGAATTAAAAAATATTATTAAAACTAATAAATTTAAAGGAACAACTTTAATTTTTGTATCTCTTTTTTCACTTATCTTATTTAATAATTTTTTAGGATTGTTCCCATATATTTTTACTAGAACAAGACACATAAATATAACTCTTTCACTAAGATTACCACTTTGATTAACTTTTATAATATATGGATGATGTACAAATACTACTCACATATTAGCTCATTTAGTACCCCAGGGA…
Aegosoma_sinicum	ATGATAGCAAATCTATTTTCTTCTTTTGATCCAACCACTAATTTCGGCTTGTCTCTTAATTGAACAAGAACATTAATTGGGATAATAGTTATTCCCGCAAGATTTTGATTAATCCCTTCCCGATTCAGAATAATTTGAAACAAAATTATTATTACCCTTCACAAAGAATTTAAAGTTTTATTAGGAAATAAAAATTCTAAGGGAAGAACCATTATTTTCGTTTCCTTGTTCACATTAATTTTATTCAATAATTTTCTAGGTCTATTTCCTTATATTTTTACAAGAACAAGACATCTAGTCTTAACCTTATCCCTAGCATTACCCCTATGGTTAAGATTCATAATTTTTGGTTGAATTAATAAGACAATCCACATATTTGCACATTTAGTTCCCCAAGGG…
Alcidodes_juglans	ATGATAAGAAGTTTATTTAGGTCCTTTGATCCTTCAACTAAA---ATTTTTTCTTTAAATTGATTAAGAACATTTATTGTATTCTTTTTTATTCCATCACTATATTGATTTATCCCTTCACGATTAAATATACTATGAATAAAAATTATCTTAACCATACATAAAGAATTTAAAATTTTAATTAAAAATAATAAAATAAAAAGAAGGACACTCATTTTTACAAGATTATTTATATTCATTATAGTTAATAATTTTATAGGGTTATTTCCATATATTTTTACAGGAACTAGACAAATAGTAATAACCCTATCTCTTAGATTTCCTTTATGACTAACATTTATATTATACGGATGAATTAAAAATACTAACCATATATTTATTCATTTAGTACCTCAGGGA…
Anastrangalia_sequensi	ATGATAGCAAATTTATTTTCTTCATTTGATCCAACAACAAATTTCAGCTTATCTTTAAATTGATTAAGAACCTTTATTGGTATTTTAATTATCCCATCTTTATATTGACTAATCCCTTCCCGTTTAACTTTAATTTGAATAAATATTATTCTTATTTTACATAAAGAATTTAAAATTTTAGTAGGAAATATCAATTCAAAAGGAAGAACTTTAATTTTTATCTCTTTGTTTTCAATTATCTTATTTAATAATTTTTTAGGATTATTCCCTTATATCTTTACTAGAACAAGACATATAACTTTAACTTTAACATTAGCTTTACCTTTATGATTAAGATTTATAGTTTATGGTTGAATTAATAATACAATTCATATATTTGCTCATTTAGTCCCTCAAGGA…
Anisandrus_dispar	ATGATAACAAATCTATTTTCTTCATTTGATCCATCTTCAATCTCATCCTTTTCTTTAAACTGAATAAGATCAATATTAATATTA---AGTCTACCCTCAATTTTCTGACTAATCCCCTCACGATGAAACTTATTATGAATAAATTTAATTTCAACCATGCACAAAGAATTTAAAATTCTTATTAAATCATCAACAAATAAAGGAGGAACCCTATTATTCACCAGATTATTCACTTTTATTATAATAAATAACTTCTTAGGACTATTCCCATATATTTTTACCAGATCAAGACATATAGTGTTTACCCTAGCACTTAGGCTCCCAATATGAATCAGATTTATAATTTTTGGATGAATTAACAATACAACCCATATATTAGCCCATTTAGTACCGCAAAGA…
Anthonomus_grandis	---ATGATAAACTTATTTTCAACCTTTGAACCCTCAACTATA---ATTTTCTCCTTAAATTGAATTAGATCATTAATATTTCTATTAATCATTCCATCAATATACTGAATAATCCCTTCACGAGTCTCTATATTATGAATTTCCATAAATAGAATTCTTCACAAAGAATTTAAAATTTTAATTAATTCACCTTCATTTAAAGGAAGAACAATTTTTTTTGTAAGATTATTTTCATTCATTTTATTAAATAATTTCTTAGGATTATTCCCTTATATTTTTACATCATCAAGACACTTAAGATTTAGACTTACATTAAGTTTACCATTATGATTAAGATTTATAATTTTTGGGTGATTCAAAAATACAACTCATATATTTGCTCACTTAACACCACAAAAT…
Anthonomus_pomorum	---ATGATAAATTTATTTTCTACTTTTGAACCATCAACTANNNAATTTTTNTCTCTAAATTGAATAAGGTCATTAATCATAATTTTAATGATTCCGCCTATATACTGATTAATTCCTTCACGTCTATCAATAATATGAATTCTATTAACCCAATTGCTTCATAAGGAATTTAAGGTTTTAATCAAAACTCATTCTTTCAAAGGAAGAACAATCTTTTTTATTAGACTTTTCTCTTTTATCTTATTAAATAATTTCTTAGGGTTATTTCCATATATTTTTACATCATCAAGACACTTAAGATTTGCCCTTTCTTTAAGATTTCCGCTATGATTAGCTTTTATAATTTTCGGTTGATTTAAAAATACTACCCATATATTTGCACATCTTACCCCTCAAAAT…
Anthribidae_sp._6	ATGATAATAAACTTATTTTCCACTTTTGACCCCTCAAGAAATCTAAATTTAAGAATAAACTGAATAAGAAGATTAATTGGACTTATAATAATCCCATCATTTTTTTGATTTATCCCCTCTCGCCACACAATTATTTGGGTAAAAATCATCAATTATCTTCACAATGAATTTAAAATTTTAATAAATACA---------CAGGGCAGAACTCTAATTTTTATTGCTCTATTTTCTTTAATTATATTCAATAATTTTTTAGGATTATTCCCTTATATTTTTACAAGATCAAGACATTTAATTTTATCTTTATCATTAAGATTACCTCTATGGCTATCCTTTATACTATTTGGGTGAATTAACAACACAATCCATATATTTTCACATTTAATTCCTCCAGGA…
Anthribidae_sp._9	ATGATAGCTAACTTATTCTCAACTTTTGACCCAACAAGAAATTTTCAAATAAGAATAAATTGAATTAGATCTTTAATTAGACTTTTAATTATTCCCTCAATATATTGATTTATTCCTTCTCGATTTAGATTTTTTTGAATAAAAATTATTTTTTACTTACATAAAGAATTTAAAATTTTAACTTCC------------CAAGGAATAACATTAATATTTATCTCCCTTTTAATATTCATTATATTAAATAATTTTTTAGGCCTATTCCCATACATTTTTACAAGAACAAGTCATTTAATTTGTTCTTTAAGTTTAAGATTACCTTTATGACTATCTTTTATAATTTATGGTTGATTAAATAATACAACTCATATACTAGCTCATTTAGTTCCAAACGGA…
Apoderinae_sp._2	ATGATAACAAACCTATTCTCATCTTTTGACCCAAGAACAAATATAGGAATATCCCTCAATTGATCTAGATCATTTCTTGGTCTACTTATCACCCCGGCACTATTTTGACTAATCCCATCTCGCCTAACAATAATATGAAATATTATCTCCCATTCACTTTATAAAGAATTCACAGTTCTACAGAAAAATTCT------AAAGGATCATCATTAGTTTTTATCTCACTTTTCGCAATAATTCTAGCTAATAACTTCTTAGGGCTATTTCCCTATGTCTTTACAAGATCAAGACATCTATCAATGTCTCTTGCTCTAAGACTACCCTTATGATTAAGGTTTATAATCTATGGCTGAATTAAAAACACCAACCATATATTTTCCCATCTTGTCCCTCAAGGA…
Apoderus_coryli	ATGATAGCAAATCTTTTCTCGTCTTTTGATCCCTCAACAAATTTTGGATTAAATTTGAACTGATTAAGATCACTTATTGGATTAATAATTGTACCGTCATTATTTTGATTAGTTCCCTCCCGAAACAGAATATTATGAAAGATTTTAACACTCTCCTTACATAAAGAATTTAAAACCCTGATNNNNNNNNNAAATTCTAATGGATCTTCAATAATTTTTATCTCATTATTCTTATTTATTCTCTCTAACAATTTTATTGGATTATTTCCATATATTTTCACTAGAACAAGGCATCTCACCCTAACCTTAGCACTAAGATTACCACTATGAACTACATTCATAATATATGGGTGAATAAAAAACACAACACATATATTTTTACACTTAGTTCCTCAAGGA…
Arachnobas_tricolor	ATGATAACTAACCTATTTTCTACATTTGATCCATGCTCCTCATTCAATTTATCTTTTAATTGAGTAAGTGCTATAATCATTCTTTTTATACTTTTTCCCTTATTCTGATTAACTCCCTCCCGATTAACATTTATTTGACTATTACTCACTAATGCTTTACATAATGAATTCAAAATCTTAATTAAAACCACATTTTTTAAAGGAAGAACCCTCATAATAATTAGATTATTTATTTTTATTATAATAAATAATTTTATTGGTCTATTCCCTTACATCTTTACTTGCTCTAGCCATATAAATTTTACACTATATTTAAGCCTTCCTCTTTGAATTAGACTTATAATTTTCGGGTGATTTATAAATACCACTCATATACTAGCACATCTTGTCCCTCAAGGA…
Barynotus_obscurus	ATAATAACAAATTTATTTTCTACTTTTGACCCCACAACAAACTTAAATTTATCTTTAAACTGAATAAGAATAATCCTAGGCATTATCATTATACCCCCTATATTTTGAGTTATCCCCTCACGAATTAATATATTATGAATCAAATTAATTTTAACTCTACACAATGAATTTAAAAATCATATTAAAACAGAAAACTTTAAAGGAACTACTCTAATTTTTATCTCTCTTTTTACTTTCATTATCTTTAATAATTCTTTAGGACTATTTCCATATATTTTTACCTGCTCAAGCCACATAAGATTTACATTAGCACTTAGGTTACCCCTTTGACTAACTTTTATGTTTTATGGGTGATGTAAAAATACAACCCATATATTTGCACACTTAATTCCTCAAGGT…
Brachycerus_muricatus	ATGATAACTAATCTATTCTCAATCTTTGATCCTTCTACCTCTACAACTTGTTCATTTAACTGATTAAGTTTAACTATATGATTTATTTTATTTACACCCATATATTGAATATTGCCATCACGAATAAACATACTATGAATTAAATTATTATTTTTTATAAATAATTCAATATCTTCTCCTAAAATAAATTCTTCATTTAAAGGTTCAAACTTAATAATTATTTCAGTATTTTGTCTAATTTTATTAAATAATTTTATAGGTATCTTTCCATATATTTTTACGAGAACAACACACCTCAGTATCACACTAAGATTAAGATTGCCCCTATGACTAACCTTTATTATTTTTAGATACACAAATAACCTTATTCATATACTAGCCCATAAAGTTCCATATAAT…
Brachytemnus_porcatus	ATGATAACTAATCTATTCTCATCTTTTAATCCCTCAACATTTCCAATTTTGAGACTTAATTGAGTTAGTTCTCTTTTAATTATAATTTTAGTCCCGCATATATTCTGGTTCATTCCATCCCGAATCAATTTTATTTGAAATTTTATTATTTCCCTTATACACAAAGAATTTGTTATTTTAATTAAACCCAAAATTAAAAAAGGAAGAACACTAATTTTTTCAAGTTTGTTTATTATCATTATAATTAATAATTTTATAGGTTTATTTCCTTATATCTTTACATGTTCAAGTCATCTAAATTTTTCCTTAACTTTAAGATTACCTTTATGATTAAGATTAATAATTTTAAGATGAAGAAAAAATACTATCCAAATACTCGCTCATTTAGTTCCTCAAGGA…
Bradybatus_kellneri	---ATGATAAACCTATTTTCAACTTTTGAACCATCAACTATA---TTTTTATCTTTAAATTGATTAAGATCTTTATTAATAATTTTAATTACCCCACCAATATACTGATTAATCCCCTCACGTATCTCAATACTATGAATTTTAATAACTAAATTATTACATAAAGAATTTAAAATACTAATTAAAGATCATTCATTTAAAGGAAGAACAATTTTCTTTATTAGACTTTTTAACTTTATTATATTAAATAATTTTATAGGCCTATTTCCATATATCTTTACTTCATCAAGACACCTTAGTTTTGCGCTTACTCTAAGATTTCCGCTGTGACTAGCATTAATAATATATGGATGATTTAAAAATACAACCCATATATTTGCCCATTTAATCCCTCAAAAT…
Brentidae_sp._GENSP01	ATGATAATAAACCTTTTTTCCTCTTTTGACCCTTCGACTAATTTTAATTCTTCCCTAAATTGATTAAGAACCTTTTTAGGTCTTTTAATTATTCCCCCAATATTTTGATTCATTCCATCACGTTTAAATTCTTTATGATTTAAAATCTTATTTATCTTACATAAAGAATTTAATATTTTATTTCAAAAT---TCTTTAAAAGGAATAACATTAATCTTTATTAGGTTATTTTCATTAATTTTATTAAATAATTTCTTGGGTTTATTCCCTTATATTTTCACAAGAACAAGTCATATAATCTTAACTTTATCATTAAGACTTTCATTATGATTAACTTTTATAATTTTTGGATGATTAAACCATACAACTCATATATTTGCACATTTAGTCCCACAAGGA…
Byctiscus_populi	ATGATAGCAAATTTATTCTCTTCCTTTGACCCATCAACTAATTTAAATTTATCTTTAAACTGAATCAGAACTATAATTAGATTAATAATTATTCCATCCATATTTTGATTAATTCCCTCCCGTCTAGCTTATTTATGAAATAAAATTACATCTAGTCTTCACTTAGAATTTAAGATTTTAATCGGTAAAAATAATTCCCAAGGATCAACTTTAATTTTTATTTCATTGTTTTCATTAATTCTTTTTAATAACTTCTTAGGATTATTCCCCTATATTTTTACTAGAACTAGTCACTTAGTGATAACTCTGTCTTTAAGGCTTCCTTTATGATTAAGATTTATAATTTATGGATGATTAAATAATTCTATTCACATATTTGCCCATCTCGTTCCACAGGGG…
Ceratopus_sp	ATGATAGCTAACCTATTTTCTTCTTTTGACCCTTCAACCTTAAACATTCTTTCACTTAACTGACTAAGAAGAATACTAATATTTTTTATTATTCCGCCAATATACTGATTTATCCCATCTCGACTAAATATATTATGAATTTTAATTATTTCTACCTTACATAAAGAATTCAAAGTCTTAATTAAAAGAAAAAGATTTAATGGAAGAACTATTATCTTTGTTAGATTATTTACCTTTATTTTATTAAATAATTTTCTAGGCCTTTTTCCATATATTTTCACTAGAAGAAGACACTTAAGATTCACATTAGCTCTTAGATTACCTTTATGATTAGCATTTATACTTTATGGATGAATAAAAAATACTACCTTTATATTTGCTCATTTAGTACCACAAGGG…
Ceutorhynchus_obstrictus	ATGATAACTAATTTATTCAGATCATTTGACCCAACAACAAACTTNNNTTTATCTCTAAATTGAATAAGAACTTTAATAATATTTATTATTATCCCTTCAATATATTGATTAATCCCATCCCGACTAAATATATTATGAATTAATATTTTAATAGCTTTAAATAAAGAATTCAAATTGTTGATTAAGATANATTCATTTAATGGGAGAACCATTATTTTTATTAGATTATTTATATTTATTATATTAAATAATTTTATAGGATTATTCCCATATATTTTTACATCTTCTAGACATATAAATTTTACTTTAGCCCTAAGAATACCTTTATGACTAGGATTTTCTTTGTACGGCTGATGTAAAAATACTACACATATATTTGCACATTTAGTTCCACAAGGA…
Ceutorhynchus_parvulus	ATGATAACTAATTTATTTAGATCATTTGACCCAACAACAATT---ATTTTTTCTATAAATTGAATAAGAACACTAATAATATTAGTTATTATTCCATCCACATACTGATTAATTCCTTCTCGATTAACTATAATATGAATTTCTATTTTAACAGCTTTAAATAAAGAATTTAAATTATTAATTAAAAATAATTCAATTAATGGAAGAACAATTATTTTTACTAGATTATTTATATTTATTATAGTTAATAATTTTATAGGATTATTCCCGTATATTTTTACATCATCTAGCCATATAAATTTTACCTTAACTATAAGAATACCTCTATGATTAGGATTCTCTTTATACGGTTGATGTAAAAATACTACCCATATGTTTGCACATTTAGTACCACAGGGG…
Chirotenon_longimanus	ATGATAATAAATCTTTTTTCTTCTTTTGATCCCTCAAGAAATTTAAGATTAAGTCTTAATTGACTAAGAACAATTATTGGACTTTATATTATTCCCTACTCCTTTTGATTAATTCCTTCACGTTTATCTATTTTATGAAATAAAATTTTAATTTTTCTTCATAATGAAATAAAAATCTTAATTTCTTCT---------CAAGGAAGAACTTTAATTTTTGTATCTTTATTTTCTCTCATTATATTTAATAATTTCTTAGGTTTATTCCCTTATATTTTTACCAGATCAAGACACTTAATTATATCCCTAGCGATAAGTCTTACTCTATGATTATCGTTTATAATTTATGGTTGATTCAATAAAACAATCAGTATATTCGCTCACCTAGTTCCTACAGGA…
Cionus_olens	ATGATAACAAATCTATTTTCTTCTTTTGACCCAACAACATTTAAAATCCTTAGATTAAATTGAATAAGTTCTTTATTGATTTTTCTAATTATACCACAAATATTCTGATTAATTCCATCACGATTTATAATAATATGAATAAAAATTATTTTATTAATTCATAAAGAATTCAAAATTCTAATTAATAGAAATAGATATAAGGGAAGAACATTAATTTTTACAAGACTATTTACATTTATTATAATTAATAATTTTTTAGGATTATTTCCGTATATTTTTACCTGCACAAGTCATATAAATTTTACTTTAACTTTAAGTTTACCATTATGACTAAGATTTATAATATTTGGATGACTAGTCAACACTAACCACATATTTGCACATTTGGTACCCCAAGGG…
Corthylus_rubricollis	ATGATAGCAAACCTATTTTCATCCTTTGATCCAAGAACAAAC---TTTTTTTCAATAAATTGATTAAGATCCCTTATATTTATCTTAATCTTAAGACCTACATTTTGATTAATCCCTTCACGATGAAATATAATTTGAAAAACTATCTCCAATCTAATACACTCAGAACTTAAAATTTTAATTAAAAATAATATACATAAAAGAAGAACCCTAATTTTTTCTAGATTATTTATTATAATTATATTAAATAATTTTCTTGGTCTATTTCCTTACATTTTTACTTCTTCTAGACACATAAGATTCACATTAGCCCTATCACTACCATTATGGTTAAGATTTATAATTTTTGGATGAGTAAAAAATACTACACATATATTTGCCCATTTAGTCCCTCAAGGA…
Cryptorhynchinae_sp._7_ACP-2013	ATGATAGCAAACCTTTTTGCTTCATTTGATCCTACAACAATT---ATTTTATCCTTAAATTGAGCTAGATCATTATTAATTTTTTTAGTAATCCCTCAAACTTACTGAGTTATTCCTTCTCGATTAAATATATTATGAGTTAGAATTTTAATGATTCTACATAAAGAATTTAAAGTTTTAATTAAACACAAAGACTTTAATGGAAGAACATTAATTTTTTGTAGATTATTTATATTCATTATATTTAATAATTTTATAGGACTATTCCCTTATATTTTTACATCTTCAAGACATATAAATTTTACTTTAGCTTTAAGATTCCCTCTATGACTATCTTTTAATTTATATGGTTGATGTAAAAATACAAAACACATATTTGCACATTTAGTACCTCAAGGA…
Curculio_davidi	ATGATAATAAATCTTTTTTCTTCTTTTGACCCAACTACTTTTTCATATTTATCAATAAACTGATTAAGAACTATCTTATTTATTTTTTTTGTACCTTCAATATACTGACTAATTCCTTCACGAATAAATATAGCATGAATTTTAATAATAATAACTCTTCATAAAGAATTTAAAATTTTAATTAACAATAAAAATTTTAAAGGAAGAACAATCTTATTTATTAGATTATTTACTTTTATTATAATAAATAATTTTCTTGGACTATTCCCTTATATTTTTACTTCAACTAGACATTTAAATATAACTCTTTCTTTGAGATTACCTTTATGAGTAAGATTCATAATTTTTGGATGATGCAAAAATACAATTCATATATTTGCACATTTAGTCCCTCAAGGA…
Curculio_elephas	ATGATAATAAACCTTTTCTCCTCTTTTGATCCTACTACATTTTCATACTTATCTATAAATTGAATAAGAACTATTTTATTTATTTTCTTTATTCCATCTATATACTGATTAATTCCATCACGAATAAATATAGCATGAATTCTAATGATAATAATACTTCATAAAGAATTCAAAATTTTAATTAATAACAAAAATTACAAAGGAAGAACTATTTTTTTTATTAGTTTATTTATTTTTATTATAATAAATAATTTTTTAGGACTTTTCCCATACATTTTTACTTCTACTAGTCATATAAATATAACTATTTCATTAAGATTGCCTTTATGAGTAAGATTTATAATTTTTGGGTGATATAAAAATACAATCCATATATTTTCTCATTTAGTTCCACAAGGA…
Curculio_sp._SZ-2019	ATGATAATAAATTTATTTTCTTCATTTGAACCAACAACATTTTCTTATTGATCACTAAATTGATTAAGAACTATATTATTTATATTCTTTATCCCATCAATATATTGAATAATCCCATCACGAATAAATATAGCATGAATCATTTTAATATCTATTCTTCACAAAGAATTCAAAATCCTTATTAATAATAAAAACTTTAAAGGAAGAACAATTTTTTTTATTAGCTTGTTTACTTTTGTTATAATTAATAATTTTATAGGCTTATTCCCTTATATTTTTACTTCTACAAGACATTTAAATTTAAGGTTATCTTTAAGACTACCTTTATGATTAAGATTTATAATATTTGGTCTATTTAAAAATACAACTCATTTATTTGCACATTTAGTCCCTCAAGGA…
Curculionidae_sp._1_AH-2016	---ATAGCAAATTTATTCTCTTCTTTTGATCCTTCCTCTACTAAATCCTTATCATTAAATTGAATAAGATTAATATTAATCTTATTCTTTATTCCATCTTTATTCTGATTAATTCCTTCTCGATTCATAATAATATGAATTATTTTAATTTCTTTTCTTCATAAAGAATTTAAAATTTTGATTAAAAATAAACTATTTAATGGAAGAACGCTAATTTTTATCAGATTATTTATATTTATCATAGTAAATAATTTTATAGGTTTATTCCCTTATATTTTTACTAGATCTAGGCATCTAAATTTTACTTTATATTTAAGTTTACCTTTATGGATTAGATTTATTTTATCGGGGTGAGTAAATTACACAAATAATATATTTGCTCACTTAGTTCCTCAAGGT…
Curculionidae_sp._BMNH_1039956	ATGATAATAAATTTATTTTCTACCTTTGACCCATCTACATCAAATTCATTCTCATTAAACTGAATCAGAATTTTCTCAACAATTATATTTATCCCAGTAATATATTGAATAATTCCTTCTCGATTAAATTTAATTTGAATTCTAATCTTCAAAACTTTACATAATGAATTCAAAACCATTTTAAGAAAAAAAGAAAATATCGGAAGAAATATATTATTAACCCCTATTTTCATAGTAATTATACTAATTAATTTTTTAGGATTATTTCCATATATTTTCACAAGAACTAGACACTTAAGTATTACCTTAGGCTTAAGATTACCATTTTGATTATCATTCATATTAATAGGATGATGAAATAATACAGTTCACATATTAGCTCATCTTGTTCCTCAGGGA…
Curculionidae_sp._MT-2014_isolate_CL78	ATGATAGCAAACTTATTTTCTACTTTTGACCCGACAACTAATTTAAATCTATCCTTAAATTGACTAAGAATTTTTTTAGGAGTTCTTATTATTCCACCCTTTTTTTGATTAATTCCCTCTCGAATTAATATTATTTGAGTAAAATTAATCATAACTCTCCACTCAGAATTTAAAAATTTAATTAAATCTAAAGAATATAAAGGAAGAACTTTAATCTTTATTTCTCTATTTTCTCTAATTATATTTAATAATTTTTTAGGGTTATTTCCTTACATTTTTACATGTACAAGACACATAGTACTAACTTTAGCCCTAAGATTACCTCTTTGATTAACTTTTATAATTTTTGGGTGACTAAAAAATACAACCCATATACTTGCCCATCTTGTCCCTCAGGGA…
Cyclorhipidion_bodoanus	ATGATAACAAACCTATTTTCATCATTTGACCCTTCTTCTTTTCCCCTATTATCAATAAACTGAATAAGAACAATAATAATATTT---TTACTACCATCAACATTCTGACTAATCCCATCACGATGAAATTATATGTGAATTTATCTCATAAGAACAATACATAATGAATTTAAAATCCTAATTAAGTCCCCAAATAACAAAGGAATGACCCTAATATTTACAAGACTATTCATTTTTATTATAATCAACAATTTTATAGGATTATTCCCCTATATTTTCACTAGATCAAGACATTTAACTTTCACTTTATCTTTAAGACTACCTATGTGAGTAAGATTTATAATTTTTGGTTGGATTAACAACACAAAGCATATATTAGCACACCTAGTGCCCCAAGGG…
Cyllorhynchites_ursulus	ATGATAGCAAATCTATTTTCATCTTTTGATCCTTCAACAAGATTCAATATATCATTAAATTGAACCAGAACATTAATTGGTGTTCTCGTTATCCCCCCAATTTTTTGGTTAATCCCTTCGCGAATATTAATTTTATGAAATAAAATTATTACAACCCTTCACGCTGAATTTAAAATCCTTATTGGAACAAAAAATTCAAGTGGGTCGACCTTAATTTTCATTTCTTTATTTTCATTAATTTTATTTAATAATTTCTTAGGGCTGTTTCCTTATATTTTTACTAGAACAAGGCACCTGACTTTAACTTTATCTTTAAGTTTACCTTTATGACTAAGATTTATAACCTTTGGTTGAATCAATAACACAATTCATATATTTGCACACCTAGTTCCTCAGGGG…
Cyrtotrachelus_buqueti	ATGATAATAAATTTATTCTCAACATTCGACCCAACAACAAATCTAAATACATCTTTAAATTGACTAAGAAGATTAATTGGACTTTTAATTATCCCACCTATATATTGAATTATTCCTTCTCGAATTCAAATTCTTTGAATTAATATCGTATCTATTCTTCATAATGAATTTAAAGTTCTTCTTAAAAGAACAAATTCAAAAGGAGCTACTTTAATATTAACTTCCTTATTTAGATTAATTTTATTCAATAACTTTATTGGCCTTTTTCCTTATATTTTTACTTCAACTAGACACTTAACCTTTACTTTAAGAATCAGAGTACCTTTATGAGTAACCTTCATAATTTATGGATGAATCTTTAATACTATCCATATATTTGCCCATTTAGTACCCCAAGGA…
Deporaus_betulae	ATGATAGCAAATCTATTCTCCTCTTTTGACCCATCAACAAGATTCAATATATCATTAAATTGACTAAGAACATTAATTGGATTGTTAATTATTCCTCCAATATTTTGACTAGTCCCATCACGGTTTACTTTTCTTTGAAATAAGATTATCCTTACTCTTCATCATGAATTTAAAATTCTTATCGGAAATAAAAATTCTAAGGGAAGAACTTTAATCTTTATTTCTTTATTTTCATTAATTTTATTTAATAATTTTCTAGGGTTATTTCCTTATATTTTTACAAGAACAAGACACTTAGTAATAACTTTAACTTTAAGGTTACCTCTTTGATTAAGATTTATAATCTATGGATGAACTTCAAACACTATCCATATATTTGCCCATTTAGTTCCTCAAGGG…
Deporaus_tristis	ATGATAGCAAACCTATTTTCTTCTTTCGATCCATCAACAAGATTTAATTTATCTTTAAATTGAATTAGAACATTAATTGGTTTATTAATTATTCCTCCAATATTTTGACTAATTCCCTCTCGAATATCATTCCTTTGAAATAAAATTACATCTATACTTCACTCAGAATTTAAAACTCTTATTGGAATAAAAAATTCTAGGGGAAGAACACTCATTTTTGTAGCTTTATTTTCATTAATTTTATTTAATAATTTCTTAGGATTATTCCCTTATATTTTTACTAGAACTAGACACTTAGTAATAACTTTAACACTAAGATTACCTTTGTGAGTCAGGTTTATAATTTTTGGGTGATTAAATAATTCAATTCATATATTTGCCCATTTAGTGCCTCAAGGT…
Dichotrachelus_manueli	ATGATAACTAATTTATTTTCAACTTTTGACCCCTCAACAAATTTAAATCTTTCAATAAATTGAATAAGAATCTTTCTAGGATTTTTTATTATACCTCCAATATACTGACTAACCCCCTCACGAATTAATCTATTATGAATCAACTCAATTATTGCTCTTCATAATGAATTTAAAAATTTAGTTAAAACAAATAATTTTAAAGGAGCTACCTTAATTTTTATTTCTTTATTTACTTTAATTATATTTAATAATTTTTTAGGTTTATTTCCCTATATTTTTACTTGCACAAGCCATACAAATTTAAATTTAACTTTAAGACTACCCTTATGATTAACTTTTATTATTTTTGGTTGATGTAAAAATACAACTCACATATTAGCCCACATAGTACCACAAGGC…
Diorhabda_carinulata	ATGATAATAAATTTATTTTCATCATTTGATCCTACTTCAAACTTTAACTTCTCATTAAATTGATTAAGAACCTTAATTGGGTTAAGAATTATTCCCCCATTATTTTGATTAGTCCCTTCACGATTTAATATTTTTTGAAATAAAATTGTTATAACTTTACATAAAGAATTTAAAATTTTAATAGGAAATTATAAATCACAAGGAAGAACATTAATTTTTATTTCCTTATTTTCTATTATTTTATTTAATAATTTCTTAGGTCTATTCCCTTATATTTTCACAAGAACAAGACATATAACTTTAACATTAAGATTAGCTTTACCATTATGAGTAAGATTTATAATTTATGGATGATTAAATAATACTATTCACATATTAGCTCATTTAGTTCCTCAAGGA…
Doydirhynchus_austriacus	ATGATAGCAAATTTATTTTCTTCTTTTGATCCATCAACAAATTTTAATTTATCATTAAATTGAATAAGAACAATATTAGGAATATTAATTATTCCCCCAATATTTTGAATTATCCCTTCTCGATTAAGAATACTATGAATTAATATTATTTTTACCCTCCATAAAGAATTTAAAATTTTAATANNNGGAAAAAATTCTAAGGGTAGAACTTTAATTTTTATTGCATTATTTTCATTAATTTTATTTAATAATTTTCTAGGATTATTCCCTTATATTTTTACAAGAACAAGACATATAACCCTAACTCTAAGATTAAGATTACCTCTATGATTAACTTTTATAATTTATGGATGAACTAATAATACAATTCATATATTTGCCCATTTAGTCCCCCAGGGA…
Dryocoetes_autographus	ATGATAGCAAACTTATTTTCCTCATTTGACCCATCAACCTTTCCAACGTTTTCTCTAAACTGATTTAGTTCAATTTTAATTTTC---AGAATGCCTTCTATATTTTGATTAATTCCATCTCGATGAAATCTTACATGAATTATATTAATCTCATTAATACATAAAGAATTTAAAATTTTAATTAAAACTCCTATCAACAAAGGAAGAACTCTCTTATTTTCAAGATTATTCACTTTTATTATAATAAATAATTTTCTAGGATTATTTCCCTATATTTTTACAAGATCTAGGCATATAACCTTTACTTTAGCCCTAAGAATCCCTCTATGAATAAGATTTATAATTTATGGTTGAATTAATAATATAACCCATATATTTGCACACTTGGTCCCACAGGGA…
Dryocoetes_villosus	ATGATAGCAAATCTTTTTAACTCTTTTGATCCAAGTACTTACTCTACATTTTCTCTAAATTGAACAAGTTCTATTCTAATATTT---AGAATCCCATCCCTATACTGAGTAATCCCCTCACGATGAAATGTAGTATGAATTTCCCTAATTTCAGCTATACATAATGAATTTAAAATCCTAATTAAAAGAAATTCTTTCAAGGGTAGAACTCTATTCTTTACTAGTCTATTTATTTTTATTATAATAAATAATTTATTGGGTTTATTTCCCTATATTTTTACAAGATCTAGACATATAGCCTTTACTCTAGCTCTAAGACTTCCCCTATGATTAAGATTTATATTGCTTGGATGAATTAAAAATTCTATTCATATATTTGCCCATCTTGTTCCTCAAAGA…
Entiminae_sp.
ATGATAGCAAATCTTTTTTCCACCTTTGACCCATCAACTAATTTTAATTTATCAATAAACTGATTAAGAATCACTTTAGGAATTTTTATTATCCCTCCCATATTCTGATTAATTCCATCTCGTATAAATTTATTATGAATTAAATTAATTAATATTCTCCATAAAGAATTTAAAAACTTAATTAAAACTCAAAATTTTAAAGGAACAACTCTAATTTTTATTTCATTATTCAGATTAATTCTATTTAATAATTTTTTAGGGCTATTTCCTTATATTTTTACATGTACAAGACACATTAATCTTACTTTAACTTTAAGAATTCCATTATGAATCACTTTTATAGTATTTGGATGAATAAAAAATACAACTCATATATTAGCTCATCTTGTTCCTCAAGGG…
Eucryptorrhynchus_brandti	ATGATAACTAATCTTTTTTCATCTTTTGATCCTTCAACTTCTTCTTCTTTATCACTAAATTGACTTAGCTCAATTATTGTATTTATTATTATTCCACCATTATACTGAATAATCCCATCACGATTAAATCTTTTATGAATCAATATAATATCTATTCTTCATAAAGAATTTAAAACTTTAATTAAAAATAAAAATTATAAAGGAAGAACTTTATTTTTTTCAAGAATATTTACATTTATCTTAATCAATAATTTCTTAGGCCTTTTTCCTTATATTTTTACTTCATCCAGGCATATTAACTTTACTTTAACCTTAAGATTACCTTTATGAATAAGTTTTATACTATATGGTTGAATTACTAACACAATTCATATACTAGCCCATTTAGTACCTCAAGGA…
Eucryptorrhynchus_chinensis	ATGATAACTAATCTTTTTTCATCTTTTGATCCATCAACATCTTCTTCCTTATCCTTAAATTGACTCAGATCAATAATCATTTTTATTATTCTACCACCTTTATATTGATTAATTCCATCACGATTAAATTTTTTATGAATTAATATAATTTCTATTCTTCATAAAGAATTTAAAATTCTAATTATAAATAAAAACTATAAAGGAAGAACATTAATTTTTTCAAGAATATTTTCTTTTATTCTGATTAATAATTTTATAGGACTTTTTCCTTATATTTTTACTTCATCAAGACATATAAATTTTACTTTAACTCTAAGATTACCTTTATGACTAAGTTTTATATTATATGGCTGAATAACTAATACAACCCATATATTAGCCCACCTTGTTCCCCAAGGA…
Eucryptorrhynchus_scrobiculatus	ATGATAATAAATTTATTTTCTTCCTTTGACCCTACAACATTTTCTTACTGATCTTTAAACTGATTAAGAACAATCCTATTTATATTTTTTATTCCATCAATATATTGGATAATCCCGTCACGAATAAACATAGCATGAATTTTAATAATATCTATTCTTCACAAAGAATTTAAAATCCTAATCAACAACCAAAAATTTAAAGGAAGAACAATTTTTTTTACCAGATTATTTACTTTTATCATAATCAATAATTTTATAGGTCTTTTTCCATATATTTTTACTTCAACAAGACATTTAAATTTATCTTTATCTCTAAGTTTACCTTTATGATTAAGATTTATAATATTTGGATGATTAAAAAATACAACTCATATATTTGCACATTTAGTTCCCCAAAGA…
Euplatypus_sp._BMNH_1040069	ATGATAATAAATTTATTTTCAACATTTGATCCTACTACTTCTAACTTTCTATCTTTAAACTGAATTAGTATTTTTTCAACTACACTTTTTATTCCAGTAATATATTGAGTAATCCCTTCACGATTAAACCTAATCTGAATTTTAATTTTTAAAACATTAAATAATGAATTTAAAACTATTCTAAGAAAAAAAGAAAATATCGGAAGCAATATATTATTAACTCCCATTTTTACAGTAATTATACTAATTAATTTTCTAGGTCTTTTCCCTTATATTTTTACCAGAACAAGACATCTAAGAATTACTCTCAGATTAAGGCTACCATTCTGATTATCTTTCATATTTATAGGATGATGAAATAACACAATTCATATGCTAGCTCATCTAGTTCCTCAGGGA…
Glenea_cantor	ATGATAACTAATTTATTTTCCTCTTTCGACCCAAGAACAAATTTTAATTTATCTTTAAATTGACTAAGAACAATAATTGGATTATTAATTATTCCTCCTATATTCTGATTAATTCCATCACGATTTAATTTTCTTTGAATTAAAATCATTTCAACTTTACATAAAGAATTTAAAATTTTAATTGGTTTTAATAAAACTCAAGGAAGAACATTATTATTTATTTCCTTATTTTCATTAATTCTATTCAATAATTTTTTAGGATTATTCCCTTATATTTTTACTAGAACAAGACACATAACTTTAACTTTATCCTTAGCATTACCTTTATGATTAAGATTTATAATTTACGGATGATTAAATAATACTATTCATATATTTGCCCACTTAGTTCCTCAAGGA…
Gnathotrichus_materiarius	ATGATAGCAAATCTTTTTTCCTCTTTTGACCCTTCTACAAAT---ATTTTTTCCTTAAACTGGCTAAGATCAACCCTGTTAATCTTAGCTATAAGACCAATATACTGATTAGTACCCTCACGATGAAACATGATATGAGCATCTTTACTAGGCACAATACACTCAGAATTAAAAATCCTAGTAAAATCAGACAACTTTAAAGGAACAACCCTAATTTTTACTGGGCTATTCACTTCAATTATATTAAATAATTTTCTTGGCCTATTCCCCTACATCTTCACATCATCAAGGCACATAAGATTCACCTTAACTTTAAGATTACCCCTATGATTAAGGTTCATGATATACGGATGGGTAATAAACACCACACATATATTCGCACACCTAGTACCCCAAGGA…
Gonioctena_intermedia	ATGATAATAAATCTTTTCTCATCATTTGATCCCTCTTCAAATTTAGGTCTTTCATTAAATTGAACCAGAACTTTAATCGGCCTATTAGTGATTCCCCCAATGTTTTGGGTCATTCCTTCACGACTTAGAATATTTTGAACAAAAATTATTTTTACCTTACATACAGAATTTAAAATTTTAATTGTTAAT---AAATTCCAAGGAAGAACTTTAATTTTTGTATCTTTATTTTCTCTAATTTTATTTAATAATTTCTTAGGCTTATTCCCCTATATTTTTACTAGAACTAGCCATATGACTTTAACATTAGCATTAGCTTTACCATTATGATTAAGATTTATGATTTACGGATGAATTAATAATACTATTCATATATTTGCACATTTAGTACCTCAAGGT…
Hylastes_ater	ATGATAGCTAATCTATTTTCATCTTTTGATCCTACTACATTCACTATTTTATCATTAAATTGATTAAGATCTTTAATTATATTCACAATTATCCCTCCTATATTTTGATTAATTCCATCCCGATGATCTATATTTTGAACTAATTTATTATTAATTCTTCATAAAGAATTTAAACCTTTACTAAAATCAACTTCTCTACTAGGAAGAAGTTTAATATTTATTAGTTTATTTTCTATTATTCTTTTTAATAATTTTATAGGAATATTCCCTTATATTTTTACTTCTTCAAGACATATAAGATTATCTTTAGCTTTAAGTTTACCTCTCTGAATCAGATTTATATTATATGGATGATTAAACAATACAAATCATATACTAGCTCATCTTGTTCCTCAAAGA…
Hylastes_attenuatus	ATGATAGCTAATCTATTTTCTTCCTTTGACCCATCTACCTTTATATCTCTAACCTTAAACTGAATAAGATCTCTGATTATATTTGTATCTATCCCCCCCATATTTTGACTAATCCCCTCTCGATGATCTATATTTTGAATTAATCTTCTATTTACTTTACATAAAGAATTTAAGCCTCTTCTAAAATCTTCCTCCCTAACTGGAAGAAGGCTCCTATTTATTAGACTTTTTTCTGTTATTTTATTCAATAATTTTATAGGACTATTCCCATATATTTTCACTGCATCAAGTCATTTAAGATTCACTTTAGCTTTAAGTCTCCCTCTATGAATTAGTTTTATATTATATGGTTGATTGAATAATACAACACACATACTTGCTCACTTAGTACCCCAAGGT…
Hylastes_brunneus	ATGATAACTAATTTATTTTCATCCTTTGACCCAACTACTTTTACTATTTTATCATTAAATTGATTAAGTTCTTTAATTATATTTATAATTATCCCCCCTATATTTTGATTAATCCCTTCTCGATGATCAATATTTTGAACTAATTTATTATTAACTCTCCATAAGGAATTTAAACCTCTTTTAAAAACACCTTCACTCCTAGGAAGAAGATTAATATTTATTAGTTTATTTTCTCTCATTCTTTTTAATAATTTTATAGGAATATTCCCTTATATTTTTACATCATCTAGACATTTAAGGCTATCTTTAGCTTTAAGACTCCCACTTTGAATTAGTTTTATATTATATGGATGATTCAATAATACAAACCATATATTAGCCCACCTTGTACCACAAGGA…
Hylastes_opacus	ATGATAATAAATCTTTTCTCGTCTTTTGATCCTTCTACTTTTACTATATTAAGCTTAAATTGAATTAGATCTTTAATTATATTTTTACTTATACCACCTATATTTTGATTAATCCCTTCTCGATGAACTATTTTTTGGATTAATTTATTATTAACTTTACATAAAGAATTTAAACCTTTATTGAAATCCCCAATACTAACAGGTAGAACTTTGATATTTATTAGACTTTTTTCTATTATTCTATTTAATAATTTTATAGGTCTTTTCCCTTATATTTTTACTTCTTCAAGCCATTTAAGATTTACTTTAGCTCTAAGTCTCCCTTTATGAATCAGATTTATATTATTTGGATGATTAAACAACACATCCCATATATTAGCACATTTAGTACCACAAGGA…
Hylobitelus_xiaoi	ATGATAACTAACCTTTTTTCCTCTTTTGACCCATCGAGAAACACTTTACTTTCTTTAAATTGAATAAGAGCTTTAATTATATTTATTGTTATTCCTCCAATATTCTGATTTATTCCTTCCCGATTAAATATACTTTGAATCTCAATTATCCTTCTTCTTCATAATGAATTAAAAATCTTAATTAAATATAAAGCCTTCAAAGGAAGAACTATTTTCTTTTCTAGACTTTTTACCTTTATTTTACTCAATAATTTTTTAGGACTATTTCCATATATTTTTACTTGCTCAAGACACTTAAATTTCACTTTAACTTTAAGTTTACCTTTATGAATAAGATTCATAATCTATGGATGAACTAAAAATTACACCTTCATATTTGCCCATCTAGTTCCTCAAGGA…
Hylobius_abietis	ATGATAACTAATCTTTTTTCTTCTTTTGATCCCTCAAGAAATTTTTTACTTTCCTTAAATTGAATAAGAACAATAATTATATTAATTATTATTCCCCCAATATTTTGATTAATTCCTTCCCGATTAAGTATACTTTGAATTTCAATCATCTTACTTCTTCATAATGAATTAAAAATCTTAATTAAATATAAAGCCTTCAAAGGAAGAACTATTTTCTTTTCTAGACTTTTTACCTTTATTATACTCAATAATTTTTTAGGGTTATTTCCTTACATTTTTACTTGCTCAAGACATTTAAATTTCACTCTAACTTTAAGCTTACCTCTATGAATAAGATTTATACTTTATGGATGAATTAGAAATTCCACCCATATATTTGCTCATTTAGTCCCTCAAGGA…
Hylurgops_palliatus	ATGATAACTAATCTATTCTCCTCTTTTGACCCTTCAACATTTACACTTATATCACTTAATTGATTAAGTTCCTTAATTATATTCATTCTTATCCCCCCAATATTCTGATTAATTCCATCTCGATGATCTATTTTCTGAATTAACTTAATATTAATTTTACATAAAGAATTTAAACCTTTACTAAAAAAATCTTCCTTATCTGGAAGAAGATTAATATTTATTAGATTATTTTCTATTATTTTATTTAATAATTTTATAGGACTTTTCCCATATATTTTTACCTCCTCTAGACACCTTAGATTTACATTAGCATTAAGACTACCCCTTTGAATAAGATTCATAATTTACGGATGAATAAATAATACTATTCACATATTAGCCCATTTAGTCCCTCAAGGC…
Hypera_postica	ATGATAGCAAATCTTTTTTCTTCTTTTGACCCAACAACTAATTTTAATTTATCTTTAAATTGAATAAGAATTTTTCTAGGATTAATAATTATACCTCCTATATTCTGACTAATTCCGTCTCGTATTAATATTTTATGAATTAATGTAATTTTAACCTTACACAAAGAATTTAAAAATTTAATTAAAACTACACAATATAAGGGATCAACACTAATCTATGCCTCATTATTTACTTTTATTATATTTAATAATTTTCTAGGAATTTTCCCTTATATCTTTACAGCAAGTAGACATATTGTTATATCTTTAGCATTAAGACTTCCCCTATGATTAAGATTTATACTTTACGGATGATGAACTAATACTATTAATATATTTGCACATTTAGTTCCCCAAGGG…
Hypothenemus_sp._BMNH_1039866	ATGATAGCTAACCTTTTCTCATCCTTTGATCCCTCAACATCCTCCCACTTGTCATTAAATTGATTGAGATCATTTATCATACTCATAATTATTCCCCCATCTTTTTGACTAATTCCATCCCGATGAAACATAATTACTAACAAATTAATCCTAACTATTCATAAAGAATTTAAAATTCTAATTAAAGAACCCGCATTTAAAGGAAGAACAATCATCTTCAGAAGACTATTTATAATTATCATAATTAATAACTTTATAGGATTATTTCCTTATATCTTCACATCATCGAGACATATAGTATTCACCTTAAGATTAAGGCTGCCTCTATGACTCAGATTCATAATCTATGGATGAACAAAAAATACAATTCACATATTTGCACACCTTGTCCCACAAGGA…
Ips_grandicollis	ATGATAGCAAATTTATTTTCTTCTTTTGAACCTTCAACCTTTTCCTTCCTTTCTTTGAATTGAATAAGATCATTAATTATAATTATTATTATTCCTCCTTTATTCTGATTAATTCCTTCTCGATGAAATTATCTTTGAATTATAGTAATATCAGCTATTCATAAAGAATTTAAAATTTTAATTAAAAACCCTCAATGAAAAGGAAGAACTTTAATTTTTAGTTCTTTATTTTCCCTTATCTTAATTAATAATTTTATAGGATTATTTCCTTATATTTTTACCAGATCAAGACATATAAGATTTACTCTATCTCTAAGGCTTCCTTTATGATTAAGATTTATAATTTTTGGTTGACTTAATAATACCATACACATATTTGCACATTTAGTTCCACAAGGA…
Ips_sexdentatus	ATGATAGCAAATCTTTTTTCTTCTTTTGAACCATCTACCTTTTCATATTTATCTCTAAATTGAATTAGATCATTAATTATATTCTTAACTATCCCCGCTATATTCTGATTAATCCCTGCACGTTGAAGATTTTTATGAATTTCTATTACTAATGCTATTCATAAAGAATTTAAAATTTTAATTAAAGCACCTCAATGAAAAGGAAGAACTTTAATTTTTAGAAGATTATTTTCTGTAATTTTAATTAATAATTTTTTAGGGCTTTTTCCTTATGTTTTTACAAGATCAAGACATATAAGTTTTACTTTAGCCTTAAGACTCCCCCTTTGACTAAGATTTATAGTTTTTGGGTGAATTAATAACACAATTTATATATTTGCTCATTTAGTTCCTCAAGGA…
Ips_typographus	ATGATAGCAAACCTATTCTCCTCATTTGAACCCTCTACTTTTTCAACTTTATCATTAAATTGAGTAAGATCATTAATTATAATT---ATTATCACCCCTCTTTTTTGATTAGTTCCATCACGATGAAATCATATCTGAATCTTAATCATATCAGCCATTCATAAAGAATTTAAAATTTTAATTAAGAACCCAAAATGAAAAAGAAGAACATTAATTTTTTGCTCATTATTTTCTATTATTCTAATTAATAACTTTATTGGTTTATTTCCCTACATTTTTACTAGATCAAGGCATATAAGATTCACTTTAGCACTCAGCCTTCCACTTTGAGTTAGATTCATAATTTTTGGTTGAATTAATAGTACAATTCATATATTTGCACATTTAGTTCCTCAAGGT…
Kyklioacalles_aubei	ATGATAACTAACCTTTTTTCATCATTTGATCCTATTACTTTTAATAATTTTTCTTTAAACTGAATTAGATCCCTAATTTATTTTTTAATTATTCCCCCTATATTCTGATTAATTCCCTCACGACTTAATTTAATTTGAATTAAAATAATCACCATTATTCATAAAGAATTTAAAGTACTAATTAAAAGTAAAAATTTTTTAGGAAGAACATTATTATTTTCTAGATTATTTACCTTTATTTTAATAAATAATTTTATAGGCCTTTTTCCATATATTTTTACTTCATCTAGTCATATAAACTTTACCTTAACATTAAGATTACCATTTTGATTAACTTTTATAATTTTTGGTTGAATAAAAAATACTACTCATATATTTGCTCACTTAGTTCCTCAAGGA…
Laparocerus_freyi	ATGATAGCAAACCTATTTTCAACTTTTGACCCATCTACAAATTTAAACATATCTATAAATTGACTTAGTATATTTATTGGATTAATAATTATCCCCCCTATATACTGATTAATCCCATCACGGATAAATATCCTATGAATTAAAATTACTTTCACTTTACATATAGAATTTAAAAATCTAATTAAAACTAATACATACAAGGGATCAACTTTAATCTTTGTATCCTTATTTACTATTATTCTATTTAATAATTTATTAGGATTATTTCCGTATATTTTTACTTGTACTAGTCATATGGTAATAACTCTAACCTTAAGATTACCTTTATGAGTAACATTTATATTATTTGGATGAACAAAAAATTCTACCCATATATTTGCTCACATGGTTCCTCAGGGA…
Larinus_turbinatus	ATGATAGCAAATTTATTTTCATCTTTTGATCCTTCTACAAACTCATTTTTATCTCTTAATTGATTAAGATCTTTCTTAATATTTTTTATTATACCCCCTATATATTGACTTATTCCATCACGAATAAATATACTTTGAATTGTTTTAATCTCATTTCTTCACAAAGAATTTAAAATTTTAATTAAACAATCAAATTTTAATGGAAGAACTATTTTTTTTACAAGATTATTCACTTTTATTATATTAAATAATTTTTTAGGACTATTCCCATATATTTTTACATCCTCAAGACATATAGTATTTACTTTATCTTTAAGTCTTCCACTTTGATTAAGATTCATAATTTACGGATGACTAAATCTAACAACCCATATATTTGCTCATTTAGTTCCTATAGGA…
Lepidapion_sp.	ATGATAAGAAACTTATTCTCTTCATTTGATCCTTCAACAAATTTAAATTTTGAACTAAACTGAATAAGAACATTTTTAGGAGTATTAATTATACCTCCAATATTCTGACTAATCCCTTCACGACTAAGATTTTTATGAATTAAACTAATTATAATTTTACATAATGAATTTAAAATTTTAATTAAA------AATTTCTTGGGAAGAACATTATTATTTATTTCTTTATTCTCATTAATTATATTTAATAATTTTCTTGGATTATTCCCTTATATTTTTACAAGAACTAGGCATATAATTTTAACCTTATCATTAAGCCTTCCCTTATGACTATCTTTTATAATTTTCGGATGATTAAATAACTCAACTCATATATTAGCACATTTAGTCCCCCAAGGA…
Lepyrus_sp._G312	ATGATAGCTAATATTTTCTCGTCTTTTGATCCTACCGCCCTATCCTTTTTATCATTAAATTGAATAAGATCAATAATTATATTTTTTATCCTACCTTCAATATATTGACTTATCCCCTCACGAATTAATATAATCTGAATCAAAATAATTATTATACTTCATAAAGAATTTAAAACTTTAATTCAAAAAAATAATTATAAAGGGAGAACCCTCCTATTTTCAACAATATTTACATTTATTATATTAAATAATTTCTTAGGGCTTTTCCCCTATATCTTCACATGCTCAAGCCATGTAAATTTTACACTGTCTTTAAGTGTGCCACTATGGCTAGGATTCATAGTATACGGCTGATCAAAACACACGACTCATATATTTGCTCACTTAGTACCCCAAGGA…
Liophloeus_tessulatus	ATGATAACAAATCTTTTTTCTACTTTTGATCCTTCAACAAATTTTAATTTATCCTTAAACTGATTAAGAATTTTTTTAGGAATTTTTATTATCCCTCCTATATATTGACTAATCCCATCACGAATAAACATATTTTGAATCAAAATAATTTATACTTTACATAATGAATTCAAAAATCTAATTAACAAAAAAGAATTTAAAGGAAGAACATTAATTTTTGTATCTTTATTTAATTTAATTTTATTTAATAATTTTTTAGGATTATTCCCTTATATTTTTACATGTACAAGGCATATAACTCTAACCCTATCCTTAAGATTTCCTTTATGAGTAACTTTCATATTAAATGGCTGAATTAAAAATACCAAATTTATATTTGCCCACCTAGTACCCCAAGGG…
Litostylus_pudens	ATGATAAGAAACTTATTTTCAACTTTTGATCCCACAACAAATTTTAATTTATCACTAAATTGAACAAGAATCTTTTTAGGTATTATAATTATTCCTTCAACATTTTGATTAATTCCTTCACGATTTAATATTTTATGAATTAAGCTAATTTTTACATTACATAATGAATTTAAAAATTTAATTAAAACAGAAAATTTTAAAGGAAGAACATTACTTTTTATTTCTTTATTTACATTAATTTTATTTAATAATTTTTTAGGATTATTTCCTTATATCTTTACTTGCACAAGCCATCTAGCATTAACTTTAACTCTAAGATTACCTTTATGATTAACTTTTATACTATTTGGATGATTAAAAAACACAACTCATATATTTGCCCATTTAGTTCCTCAAGGT…
Mecinus_janthinus	ATGATAATAAACTTATTTAGAATTTTTGATCCTTCAACATCATTAAATTTTTCATGAAACTGAATTAGATCAACTCTAGTATTATTGGCCATATGCCCAATATTTTGATTAATCCCTTCTCGAACCTCTATTATTTGAATTTTAATCAATAATATTATTCACAAAGAATTTAAGACCTTAATTAGAAACAAAAAATTCAACGGAAGAACCATTTTTTTCTTAAGACTTTTCACTTTTATTATACTAAACAACTTTCTTGGGCTATTCCCGTATATTTTTACATCAACTAGTCATTTAACTATTTCGCTATCTATAAGACTACCTTTATGGTTATCTTTTATAATATTCGGATGAACAAAAAACACAACAAAAATATTTGCCCATCTAGTACCCCAAGGG…
Melanobaris_laticollis	ATGATAGCTAATCTATTTTCTTCTTTTGATCCAACAACTTTCTCAGTATTTTCTTTAAACTGAATAAGAACTTTAATAATTTTTATAATTTTTCCTCAAATATTCTGATTTATCCCTTCTCGAATACAAATTATTTGAATTTTAATTTTAAATATTTTACATAAAGAATTTAAAATTCTAATTAAAACTCCAAATATAAAAGGATCAACAATCTTTTTTTTAAGATTGTTTATATATATTATAATTAACAATTTTTTTGGACTATTCCCTTATATTTTCACTTGCTCTAGTCATTTAGCTTTTTCATTAGCTATTAGGCTACCTTTATGATTAGCCTTTATACTTTTCGGATGAATCAATAATACTACCCATATATTTGCCCATCTAGTCCCTCAAGGA…
Myllocerinus_aurolineatus	ATGATAGCTAACTTATTTTCTACTTTTGATCCCTCAACTAATTTTAATCTATCCCTAAATTGAATAAGAATATTTCTAGGAATAATTATTATCCCACCAATATTTTGATTAATTCCATCTCGATTAAATTTTACATGAATTAAATTAATCTCAATTCTTCATAATGAATTTAAAAATCTAATTAAATCAAATAAATTTAATGGAAGAACTCTTTTATTCATTTCTCTTTTTAGATTAATTTTATTTAATAATTTCTTAGGATTATTTCCATATATTTTTACCTGTACTAGACATATTAATTTAACATTATCTTTAAGCCTACCCCTATGATTAACTTTTATTATATTTGGTTGAATAAAAAATACAACTCATATATTAGCCCACCTTGTCCCCCAAGGA…
Nanophyes_marmoratus	ATGATAAGAAATTTATTTTCTACTTTTGATCCCTCAACAAATCTTAATACTTCAATAAATTGAATAAGAACATTTATTGGATTAATGATTATTCCTCAAACATTATGATTAATTCCTTCCCGATTATCAATAATTTGAAATAAAATTATTTTAATTCTTCATAAAGAATTCAAAATTTTAACAAACTCTNNNGAATCAACTGGAAGAACATTATTATTTATTTCTTTATTCTCACTAATCTTATTTAATAATTTTTTAGGACTTTTCCCCTATATTTTTACTAGAACAAGGCACATAACTTTAACCTTAACATTAAGATTATCTTTATGGTTAACTTTTATAATTTTTGGATGATTCAATCATACAACTCATATATTAGCCCATTTAGTTCCTCAAGGA…
Nanophyes_sp._CG271	ATGATAAGAAATTTATTTTCTACTTTTGATCCCTCAACAAATCTTAATACTTCAATAAATTGAATAAGAACATTTATTGGATTAATAATTATTCCTCAAACATTATGGTTAATTCCTTCCCGATTATCAATAATTTGAAATAAAATTATTTTAACTCTTCATAAAGAATTCAAAATTTTAACAAACTCT---GAATCAACTGGAAGAACATTATTATTTATTTCTTTATTCTCACTAATCTTATTTAATAATTTTTTAGGACTTTTTCCCTATATTTTTACTAGAACAAGGCACATAACTTTAACCTTAACATTAAGATTATCTTTATGGTTAACTTTTATAATTTTTGGATGATTCAATCATACAACTCATATACTAGCCCATTTAGTTCCTCAAGGA…
Naupactus_xanthographus	ATGATAAGAAATTTATTTTCAACTTTTGATCCAACTACTAACTTTAACTTTTCATTAAACTGAATAAGAATATTATTAGGTATTATTTTAATTCCTTCAACATTTTGATTAATTCCTTCTCGTATAAATATTCTTTGAATTAAATTAATCCTAACGTTACATAATGAATTCAAAAATCTAATTAAAACAGAAAATTTTAAAGGAAGAACTTTACTATTTATTTCATTATTCATATTTATCTTATTTAATAATTTTTTAGGATTATTTCCATATATTTTTACTTGTACAAGCCATTTAACGCTAACGTTAACTTTAAGTTTACCTCTATGATTAACATTCATATTATTTGGGTGATTCAAAAATACAACACATATATTTGCCCATTTAGTTCCTCAAGGA…
Otiorhynchus_rugosostriatus_laricis	ATAGCAACTAACCTATTTTCATCTTTTGAACCCACGACTTTTTCTTCTCTTTCATTAAATTGAGCTAGATCTTTAATTATATTTCTTATTATTCCTCCAATATTTTGACTAACCCCCTCTCGTTGAAATTACCTTTGAGTGTCTCTTATTTCAGCCATTCATAAAGAGTTCAAGATCCTAATTAAAGAACCTAAATGAAAGGGAAGAACTTTAATATTTACAAGACTCTTTTCTATTATTTTAGTCAATAATTTTTTAGGTCTTTTCCCTTATGTATTTACAAGAACAAGGCATATAAGGTTCACCCTAGCTTTAAGACTCCCTTTATGACTTAGTTTTATACTTTTCGGTTGAATTAATAATATAATTCACATATTTGCTCATCTTGTTCCCCAAGGT…
Pachyrhinus_yasumatsui	ATGATAACTAATTTATTCTCTACTTTTGACCCAAGAACAAACTTCAATTTATCTTTAAATTGATTAAGAATTTTATTAGGTATATTTATTATACCCCCTATATTTTGACTTATTCCTTCACGATTAAATATAATATGAATTACAATATATTCAAAATTACACTATGAATTCAAAAATTTGATTAAATATAAAGAATTTAAAGGAAGGACACTGATTTTTATTTCTTTATTTATCCTTATCCTTTTTAATAATTTTTTAGGCTTATTTCCTTACATTTTTACGTGCACTAGCCACTTAGTATTAACTCTTTCAATAAGTCTTCCCATATGATTGACCTTCATACTATTTGGGTGATACAAAAATACCACTCATATATTTGCACACCTTGTCCCACAAGGA…
Pantoxystus_rubricollis	ATGATAGCTAATCTATTTTCATCTTTTGATCCAACTACATATAAATTTTTTTCACTTAATTGAATAAGAAGATTATTATTTATAATAATTATGCCTCCCATATACTGACTAATTCCTTCACGAATTAATATATTTTGAATTATTATTTTAATAACTCTTTACAAAGAATTTAAAATTCTTATTAAAACTAGAGAATTTAAAGGAAGAACAATTTTTTTTACCAGACTATTCATTTTTATTGTAATAAATAACTTTATAGGACTATTTCCTTATATTTTTACATGTACAAGACACTTAAGAATAACTTTATCTTTAAGACTAACACTATGATTAAGATTCATAATATATGGATGAATAAATAATACCACCCATATACTAGCTCATTTAGTTCCTCAAGGA…
Phloeophthorus_sp.	ATGATAACTAATTTATTTTCAACTTTTGATCCCTCAACATTT---ATTTTTTCTTTAAACTGATTAAGATCAATATTATATATTATTCTATTACCTTATTTATTTTGATTAATTCCATCACGCTGAAATATTCTTTGATATAAATTAAATTTTATTATGCATAAAGAATTCAAAATTTTAATTAAATCTTCCTTATTTAATGGAAGAACATTAATTTTTTCTAGACTATTATTCTTTATTTTACTAAATAACTTTTTAGGATTATTCCCTTATATCTTCACTTCTTCAAGACATATAAGATTTTCCTTAACATTAAGATTACCTTTATGATTAAGATATATAATTTTTGGATGAATTAATAATACAATTCATATATTTGCACATTTGGTTCCTCAAGGA…
Pityogenes_bidentatus	ATGATAGCTAACCTTTTTTCTTCTTTTGATCCAAGAACCTTTACAAGAATATCTCTTAATTGATTTAGTTCAATAATTATATTACTAATCATTCCCCCTATATTTTGACTAATTCCGTCTCGATTAAATATACTTTGAACTAACCTAATCTTAACAATTCATAAAGAATTTAAAATTTTAATCAAAAATAATCAATGAAAAGGAAGTACCTTAATCTTTTCAAGCCTATTTTCTATTATTCTAATTAATAATTTTATTGGACTATTTCCTTATATTTTTACTAGATCAAGACACATAAGATTTACTTTAGCATTAAGGCTTCCTCTTTGACTTAGATTTATACTTTTTGGTTGAATTAATAATATAATACATATATTTGCTCATCTTGTACCTCAAGGA…
Pityogenes_trepanatus	ATGATAGCTAACCTTTTCTCCTCTTTTGACCCAAGAACTTTTTCATCATTATCTTTAAATTGATTAAGATCAATTATTATAGTATTTGTTATTCCCCCAATATTTTGATTAATTCCATCTCGAATAAACATCTTATGAACTAACCTAATTTTAACAATTCATAAAGAATTTAAAATTTTAATTAAAAATAATCAATGAAAAGGAAGAACCTTAATTTTTTCAAGATTATTTTCTATTATTTTAATTAATAATTTTATTGGATTATTCCCTTACATTTTTACAAGATCAAGCCATATAAGATTCACATTAGCTTTAAGACTCCCTTTATGAATAAGATTTATAATTTTTGGTTGAATTAACAATATAATTTATATATTTGCGCATCTAGTACCACAAGGG…
Pityophthorus_pubescens	ATGATAGCAAATCTATTTTCTTCATTCGATCCATCAACAACA---ATTTTATCCTTAAATTGATTAAGATCAACAACATTCCTACTATTAATTAGACCAATATTTTGATTAATCCCATCACGATGAAACTTCTTATGAAATACACTTTCAATAACTATACATAATGAGTTTAAAATTCTAGTAAAATCAGATTCCTTTAAAGGCACAACTATTATCTTCTGCAGATTATTCATCACAATTATAATTAATAATTTTATAGGACTATTCCCATACATTTTTACCTCTTCTAGTCATATAAATTTCACATTAGCCCTGAGACTCCCCCTATGAATAGGGTTCATAATTTATGGCTGAATAAATAATACTACTCATATATTTGCACATTTAGTACCCCAGGGG…
Platypodinae_sp	ATGATAATAAATTTATTTTCAACATTTGATCCTACTACTTCTAACTTTCTATCTTTAAACTGAATTAGTATTTTTTCAACTACACTTTTTATTCCAGTAATATATTGAGTAATCCCTTCACGATTAAACCTAATCTGAATTTTAATTTTTAAAACATTAAATAATGAATTTAAAACTATTCTAAGAAAAAAAGAAAATATCGGAAGCAATATATTATTAACTCCTATTTTTACAGTAATTATACTAATTAATTTTCTAGGTCTTTTCCCTTATATTTTTACCAGAACAAGACATCTAAGAATTACTCTCAGATTAAGACTACCATTCTGGTTATCTTTCATATTTATAGGATGATGAAATAACACAATTCATATGCTAGCTCATCTAGTTCCTCAGGGG…
Platypus_cylindrus	ATGATAATAAATTTATTTTCAACATTTGATCCTTCAACTTCAATGATCCTTTCATTAAACTGAATCTGCATTTTTTCAAGAACTTTATTTATTCCTGTATCTTTTTGATTAATTCCTTCACGATTTAATTTAATATTAACTTTAGTTTTTAAAACTCTTCATAATGAATTTAAAACTATTCTTAATAAAAAAGAAAATATTGGAAGAACAATAATTATTACTCCTATTTTTTTAGTAATTATACTTAGAAACTTTTTAGGTTTATTTCCTTATATTTTTACTAGAACTAGCCATTTAAGAATTACTCTTGCTTTAAGTTTACCGTTTTGATTATCATTTATATTTATAGGATGATGAAATAATACAATTCATATATTAGCTCATTTAGTTCCTCAAGGA…
Platystomos_albinus	ATGATAATAAATCTATTTTCTACCTTTGATCCCTCAAGAAATTTATCCTTAAGCCTAAACTGATTAAGAGCCTTATTAGGAATTCTAATTATTCCTCCTCTCTTTTGATTAATCCCCTCTCGATTAAATATAATTTGAATCAAAATTATTCTTACTCTTCATACTGAATTTAAAATTTTAATAACTACA---------AAAAGAGGAACTTTAATTTTTGTATCCTTGTTCTCTCTAATCATATACAACAATTTTTTAGGCTTATTCCCCTACATTTTTACAAGAACTAGACATCTTATTATATCATTAGCCTTAAGAATCCCTTTATGAATCTCTTTTATAATTTACGGATGAATTAATAATACAATTCATATATTTGCTCACTTAGTTCCGCCTGGA…
Polydrusus_marginatus	ATGATAGCTAATCTTTTTTCAACATTTGACCCTTCTACAAACTTAAATATATCACTAAATTGATTAAGTATTATTTTAGGACTATTTATTATTCCACCAATATACTGATTAATTCCATCACGCCCTAATATAATATGAATTATTATAATATTTACTCTTCATAAAGAATTTAAGAATTTAATTAAAACAAAAGAATACAAAGGAAGAACATTAATTTTTGTATCCCTATTCTCTTTAATTCTATTTAATAACTTTCTTGGCTTATTCCCATATATTTTTACTTGTACTAGGCATATAACTTTAACTTTAACACTTAGACTACCACTTTGACTAACTTTTATATTATTTGGTTGAATAAAAAATACTACTCATATACTTGCACACTTAATTCCTCAAGGT…
Rhopalapion_longirostre	ATGATAAGAAATTTATTTTCATCTTTTGACCCCTCAACAAACTTTAATACTTCATTAAACTGAATAAGAACTTTTTTAGGTATACTATTAATTCCACCAATATTATGATTTATCCCCTCTCGAATAACTTTTCTTTGAATTAAAATTTCTCTATTATTACATAATGAATTTAAAAATCTTAATNNNNCAAAANATTTTTTAGGAAGAACTTTATTATTTATTTCTCTATTTTTTTTAATTATATATAATAACTTTTTAGGATTATTCCCATATATTTTTACTAGAACTAGTCATTTAATTATAACATTAGCTTTAAGATTACCATTATGAATTTCATTCATAATTTTTGGATGAATAAATTATTCTACCCATATACTTGCTCATTTAGTCCCTCAAGGC…
Rhynchophorus_ferrugineus	ATGATAATAAATCTTTTTTCTACTTTTGACCCCTCTACTAATCTAAATACTTCTCTGAACTGAATAAGAAGATTTCTAGGCCTCTTAATTATCCCCTCAATATATTGAATTATCCCGTCTCGAATTCAAATTCTATGAATTAATATTATTCTTATTCTACATAATGAATTTAAAATCTTGTTAAAAAATACAAACTCTAAGGGAGCAACTCTTATAATAATTTCTTTATTTAGACTAATTTTATTTAATAATTTCTTAGGATTATTCCCCTATATTTTTACTGCTTCAAGTCATTTAACAATAACCTTGTCTCTCAGGCTTCCCCTATGAATAACATTTATATTATACGGATGAATTTTTAATACTATTCATATATTTGCCCATCTTGTACCTCAAGGA…
Romualdius_bifoveolatus	ATGATAGCTAATCTATTTTCTACTTTTGACCCCTCTACAAATTGAAATTTTTCCATAAACTGATTAAGAATAATATTAGGATTACTTATTATCCCATCCCCATTTTGATTCATTCCATCTCGGATTAATATTTTATGAATTAAACTAATTTTAACTCTTCATAATGAATTTAAAAATCTTATTAATACAGAAAATTTTAAAGGAAGGACCTTATTTTTTGTATCATTATTTTCATTTATTTTATTTAATAATTTTTTAGGATTATTTCCATACATTTTCACTTGCACTAGGCATATAAGATTAACCTTAGCCTTAAGCCTACCATTATGAATAACCTTTATATTATTCGGATGAGTGAAAAATACTATTAATATATTTGCTCACCTTGTTCCCCAAGGT…
Sciobius_sp._SCI01	------------------------------------------------------------------------------------------------------------------------------------------------------------------------------------ATTAAAACAGAAAACTTCAAAGGTTCAACTCTTATTTTCATTTCCTTATTTATATTAATCTTATTTAATAATTTTCTAGGATTATTTCCATATATCTTTACTTGTACCAGCCATATAAATTTAACATTAACTTTAAGATTGCCACTATGACTAACTTTCATAATATTCGGCTGATGTAAAAATACCACACATATATTTGCCCATTTAGTTCCCCAAGGA…
Scolytinae_sp._BMNH_1039855	ATGATAGCTAACCTATTTTCATCTTTTGACCCATCAAGATTCCCAACATTTTCTCTAAATTGAATTAGAACCCTATTAATTATA---AGAATTCCATCAACATTTTGACTAATCCCATCACGATGAAACTACTTGTGAATTTCAATTATCATAACTATACATAACGAATTCAAAATCCTGATCAAAAGATCAGTTAATAAAGGAAGAACTCTTTTATTTACTAGGTTATTCACCTTTATCATAATAAACAATTTACTAGGCCTATTCCCGTACATCTTTACTAGATCAAGCCATATAGCATTCACTCTAGCCCTCAGACTACCTCTATGACTAAGATTTATAATTTTTGGGTGAATCAACAACACCACCCATATATTCGCCCATCTTGTCCCACAAGGG…
Scolytinae_sp._BMNH_1040118	ATGATAGCAAATCTATTCTCATCATTTGATCCATCGACTTCCTCCCACTTATCCCTTAACTGAATAAGATCACTAATTATAGTACTAGTTCTTCCCCCATCATTCTGGTTCATTCCATCACGATGAAGGATACTAACAAACAAGCTAAGAATAACAATTCACAAAGAATTCAAAGTTCTAATCAAAAGACCTAAATTCAAAGGAAGAACAGTAATCTTCACCAGATTATTCATTATCATTATAATCAACAACTTCATAGGATTATTCCCTTATATTTTCACAGCATCAAGCCACATAGTATTCACACTAAGATTAAGATTACCTTTATGAACAAGATTTATAATCTTTGGATGAACAAATAACACAATTAATATATTTGCCCACCTAGTACCTCAGGGA…
Scolytinae_sp._BMNH_1274277	ATGATAGCAAATTTATTCTCATCTTTTGACCCATCTTCATTTCCAACTCTTTCTCTAAACTGATTAAGCTCTATTTTAATTTTA---AGAATGCCATCTATATTTTGGTTAATCCCGTCACGATGAAATTACTTGTGAATTTCTCTGGTAATAACCATACATAATGAATTTAAAATTTTAATTAAAAATAAAAAAAATAAAGGAAGAACACTTTTATTTACTAGATTATTTACTTTTATTATAATAAATAATTTTATAGGCCTATTTCCCTATGTATTTACTAGATCAAGACATATATCTTTCACACTAACATTAAGACTACCATTATGACTAAGTTTCATAATTTTTGGTTGAATAAATAACACAACTCACATATTTGCACATCTTGTACCTCAAGGA…
Scolytus_sp._APV-2011	ATGATAGCTAATCTATTTTCTTCATTTGACCCAGCTACAAATTCATGAATAAGCTTTAATTGAATCAGAAGAAGACTATTTATCTTAATTATTCCTCCTACCTTCTGACTAATTCCTAATCGAAATAATCTAGTTTGAATTAAAATTTCAACCTTTATCCATTCAGAATTTAAAATCTTAATTAAAGCCCAAGCCTGNAAAGGAAGGACAATTATTTTTACATCCCTGTTCACATTAATCCTTATCAATAATTTTATAGGGCTGTTTCCATATATTTTTACATGCTCAAGTCACATAAACTTTGCAATAACTATAAGATTACCTCTTTGAATAGGGTATATACTGTATGGATGAATTAATAACACCATACATATATTTGCACACCTAGTGCCCCAAGGA…
Setarhynchus_sp._AH-2016	ATGATAACTAATCTATTTTCATCATTTGATCCTTCATCATTTTTTCTTTTATCTATAAACTGATTAAGTTCATTCCTTTTACTTTTTTTAATCCCTCCTATATACTGATTAACCCCTTCTCGATACACAATATTTTGGTTAACTTTAAATTTTTTTCTTCATAAAGAATTTAAAGTTTTAATTAAAAATAAAAACTTTAAAGGAAGAACACTTTTTTTTTGTAGTTTATTTATTTTAATTTTATTAAATAATTTTATAGGGTTATTTCCGTATATTTTTACAAATTCCAGTCATTTAAGCTTTACTTTATCATTAAGATTACCTTTATGATTAACTTTTATATCCTATGGATGAATCCACAAAACTAAAAATATATTTACACACTTAGTACCTCAAAGA…
Sitona_callosus	ATGATAGCAAATCTATTCTCAACCTTTGACCCTAGAACTAACTTTAATCTATCATTAAACTGAATAAGAATAATAATTGGAATTTTCATTATTCCCCCAATATTTTGGTTAATCCCAAGACGATTAAATATACTATGAATTAATATTATTTTTACTTTACATCAAGAATTTAAAAACTTAATTAAAAAAGAAAGATTTAGAGGAAGAACCTTAATCTTTATTTCTTTATTTTCTTTTATTATATTTAATAATTTTTTGGGGTTATTTCCATATATTTTTACATGCACGAGACATATAGTATTAACTTTAGCTTTAAGATTACCGCTTTGATTAACGTTTATAATATATGGTTGATGTACAAATACTACTCATATACTAGCTCATTTAGTACCTCAAGGT…
Sitona_lineatus	ATGATAGCAAATCTATTCTCTACTTTCGACCCAAGAACTAATTTTAATTTATCATTAAATTGAATAAGAATAATAATTGGTATTTTAATTATTCCACCCATATTTTGATTAATCCCAAGACGATTAAATATATTATGAATCAATATAATTTTTACTTTACATAAAGAATTTAAAAATTTAATTAAACAAAGAAGATTTAAGGGAAGAACTTTAATTTTTTTATTTCTTTATTTTCTTTTATCATATTTAATAATTTTAGGATTATTTCCTTATATTTTTACATGCACTAGACACATAGTTTTAACATTAACTTTAAGACTTCCTCTATGATTAACTTTTATACTTTATGGATGATGCATAAATACTACACATATACTAGCTCATTTAGTACCTCAAGGA…
Sitona_obsoletus	ATGATAACAAATTTATTTTCCACTTTTGATCCTAGAACAAACTTTAGTTTATCTTTAAACTGAATAAGAATAATAATTGGAATAATAATTATTCCACCTATATTTTGATTAATTCCTAGACGACTTAATATAGTATGAATCAATATTATTTTTACTCTGCATAAAGAATTTAAAAATTTAATTAAACAAAAAAATTTTAATGGAAGAACTTTAATTTTTATCTCTTTATTTTCTTTTATTATATTTAATAATTTTCTTGGGTTATTCCCATATATTTTTACATGCACTAGTCATATAACAATAACCTTAGCTTTAAGATTGCCTCTATGATTAACTTTCATAATATATGGATGAATTAAAAATACTATTCATATATTAGCTCATTTAGTACCTCAAGGA…
Sitophilus_oryzae	ATGATAGCTAACCTATTTTCTTCCTTTGACCCATCAACTAATTTTAACTCAACTTTAAACTGAATAAGAACATTACTTATTTTCCTCTTCATTCCCCCTACTTATTGATTAATTCCATCTCGATGAAACTTTATCTGAATTTTAATCATTAATACTTTACATAAAGAATTCAAAGTTCTCTTAAAAGAAAATTCCTCTAAAGGAAGATCTCTAATTTTTACTTCTCTTTTCAGATTAATTTTATTCAATAATTTTCTAGGTCTTTTTCCGTATATCTTTACTGCAACTAGCCACCTAACTTTAACTTTAACCCTTAGTTTACCATTATGATTAAGCTTTATAATTTATAATATAATTTTTAATTTTATAAATATATTAGCCCATCTTGCCCCCCAAGGA…
Sitophilus_zeamais	ATGATAGCAAATTTATTTTCCTCATTCGACCCATCAACTAATTTTAATTTATCTATAAATTGAATAAGAACAATACTAATATTCTTCTTTATTCCATCAATTTATTGACTAATCCCATCACGATGAAATTTTTTATGAATTTTAATCATTAATACTCTACATAAGGAATTTAAAATTCTTTTAAAAGAAAATTCCCATAAAGGAAGATCCTTAATCTTTATTTCACTTTTCAGATTAATCTTATTTAACAATTTTCTTGGTCTTTTCCCTTATATCTTTACTTCAACTAGTCATCTAACCCTAACCTTAACTCTTAGTTTACCATTATGATTAACCTTTATAGTTTATAATATAATTTTTAATTATATTAATCTACTAGCTCACCTTGCTCCTCAGGGA…
Sphenophorus_sp._BYUCO246	ATGATAGCAAATTTATTTTCAACTTTTGATCCTTCAACTAATTTTAATACATCATTAAATTGATTAAGAATCTTCTTAGGAATACTTATTATTCCTCCTATATTTTGAATTATCCCTTCTCGAATTACTATTTTATGATTAAATATTATTAATCTTCTAAGAAAAGAATTTAACGTATTACTTAAATCATCAAACTCTAAAGGAAGAACCCTTTTGTTAATTAGTCTTTTTGCTTTAATTTTATTTAACAATTTTCTTGGCCTATTTCCCTACATTTTTACTTGCACTAGTCATATAACTTTAACTTTATCTTTAAGTTTACCTCTTTGATTAACTTTTATATTCTACGGATGATTTTTTAATACTACACATATATTTGCTCATTTAGTCCCCCAAGGA…
Strophosoma_melanogrammum	ATGATAGCAAATTTATTTTCCACTTTTGATCCTTCAACAAATTTTGGCTTATCAATAAACTGAATTAGAATTTTTTTAGGACTCTTTATTATTCCTCCCATATACTGGTTAATACCCTCTCGAATAAATATATTATGAATTAAACTTACCCTTACCTTACATAACGAATTTAAAAATTTAATTAAAACTAATGAATTTAAAGGAAGAACTTTAATTTTTATATCTTTATTTACATTAATTTTATTCAATAATTTTTTAGGTTTATTTCCCTATATTTTTACGTGTACTTCCCATATAAGATTAACCTTAGCCCTAAGCCTCCCTCTTTGATTAACCTTTATATTATTTGGATGAATAAAAAATATAACTCACATATTCGCCCATCTTGTGCCTCAAGGT…
Sympiezomias_velatus	ATGATAACAAATTTATTTTCTACTTTTGATCCTTCAACAAATTTTAATTTATCCTTAAACTGATTAAGATCAATATTAGGGATACTTATAATTCCCTCTATATACTGAATAATTCCCTCACGGTTAAATATCCTATGAATCAAACTAACTATAATTCTCCATAATGAATTTAAAAATTTAATTAAAAGAGAAGAATTTAAAGGAAGCACAATTTTATTTGTATCACTTTTTACTTTAATTATATTTAACAATTTTTTAGGTTTATTTCCCTATATTTTTACTTGTACCAGTCATTTAAATTTAACCTTATCTTTAAGTTTACCTTTATGAATAACTTTTATAATATTTGGATGATTAAAAAACACTACTCATATATTTGCTCATCTAGTTCCTCAGAGA…
Tomicus_piniperda	ATGATAACTAATCTTTTTTCATCTTTTGATCCTTCAACTTTTACAGTTTTAAATTTAAACTGATTAAGATCAATAATTATATTTATTTTAATCCCTCCAATATTTTGATTAATTCCTTCCCGTTGAAGATTTTTATGAATTAAAATTATTGGTACTTTACACCAAGAATTTAAAATTTTACTTCAATCAAACTCTTTAAAAGGGAGAAGTTTAATTTTTATTAGATTATTTACATTAATTTTATTTAATAATTTTATAGGTCTTTTCCCCTATATTTTTACTTCTTCAAGACATATAAGATTTACTCTTACTTTAAGATTGCCTCTTTGACTTAGTTTTATAATTTATGGATGATGCAATAATACAATTCATATACTAGCACATATAGTCCCCCAAGGA…
Trigonopterus_sp._1_AH-2016	ATAATAGCAAACCTATTTTCCACTTTTGATCCTAGCACAATCCGTTCACTCTCTTTAAATTGAATAAGATTATTTATTATATTCTTCCTAATTCCTAGAATCTATTGAATAAACCCCTCTCGAATTACTGCTTCCTGATTAACTTTATCCACTATTCTTCACAAAGAATTTAAAACTCTTATTATAAAAAATAAATATTTAGGATCCACACTTATACTATCTACTCTTCTAATCTTTATTATAATTAATAATTTTATAGGTCTATTTCCTTATATCTTTACATGTTCAAGACATTTAAATTTTTCCTTATACCTCAGTATTCCTTTATGAATTAGATTTATAATCTTTGGATGAACAAAGAATACAACCCATATACTAGCACATCTTGTACCCCAAAGA…
Trigonopterus_sp._2_AH-2016	ATAATAGCTAATCTTTTCTCCCCTTTTGACCCAGCTTCCATCTGCGCTTTATCAATAAATTGATTCAGATCTACCATTAGATTTCTAGTAATCCCAGCCATATACTGACTAACCCCAGCTCGGTGAATCTCAATCTGATTACTTCTCATATTTCAAATCCACAAAGAATTCAAGATTTTAATTAAAAGCCCTAAATACTTAGGAAGAACACTTATCTTTATCAATCTTCTCGTTACCATTATAATTAACAATTTCATAGGACTTTTCCCTTATGTATTCACATGTTCTAGACATCTTAATTTTGCTATATACTTAAGAGTTCCTCTATGAATAAGCTTTATAATCTTTGGATGAACAAAAAATTCAATCCATATATTAGCACATCTTGTACCTCAGGGA…
Tropiphorus_elevatus	ATGATAGCCAATTTATTTTCAACCTTTGACCCATCAACCAGAAATAGTATATCCTTAAATTGACTAAGAACTTTGCTGGGAATCTTAATTTACCCACCTATATTCTGAGTAATCCCCTCACGTATTAATATATTATGATTAAAAATTTCAATAGCTATTCACTATGAGTTTAAAAATTTAATTAAAGCAGAAAATTTTAAAGGAAGTACTTTAATTTTTGTATCAATTTTTATATTTATCCTATTCAATAATATATTAGGATTATTCCCCTATATTTTTACTAGAACAAGTCACCTTAACCTAACTTTATCTTTAAGACTCCCTATTTGAATAGCCTTTATATTATTTGGGTGATGTAAAAATACAATTCACATATTTGCACATCTAGTACCCCAAGGG…
Trypodendron_domesticum	ATGATAATAAATCTATTTTCATCTTTTGATCCATCAACATCTTCTTTCCTTTCTTTAAATTGAATAAGATCTTTATTAATTTTTATTTTGTTACCACCTACTTTTTGACTTATCCCATCTCGAACTTCAATACTTTTAATAAAATTAAGATTAACAATACATAATGAATTTAAAATTTTAATTAAAAATAATAAATTTAATGGAAGTACAATTTTATTTACAAGTCTTTTTATAATAATTATAATTAATAATTCTTTAGGATTATTCCCATATATTTTTACTTCTTCAAGACATATAAGATTTACATTAACTCTTAGACTACCAATATGACTAAGATTTATATTATTTGGATGAATAAATAATACAAATAAAATATTTGCCCACTTAGTTCCACAAGGA…
Trypodendron_signatum	ATGATAATAAATCTATTTTCATCTTTTGATCCATCAACATCTCCTTTTCTTTCTTTAAATTGAATAAGATCTCTATTAATTTTTACCCTATTACCACCTTCTTTTTGGCTTATTCCATCTCGAACTTCAATACTTTTAATAAAGTTAAGATTAACAATACATAATGAATTTAAAATTTTAATTAAAAATAAAAATTTTAACGGAAGTACTATTTTATTTATAAGCCTTTTTATAACAATTATAATTAATAATTCTTTAGGATTATTCCCCTATATTTTTACTTCCTCAAGACACATAAGATTTACATTAACTCTAAGACTACCAATGTGATTAAGATTTATATTATTTGGATGAATAAATAATACAAATAAAATATTTGCTCATTTAGTTCCGCAAGGG…
Trypophloeus_asperatus	ATGATAGCAAATTTGTTTTCCTCTTTTGACCCTGCAACAACT---TTATTTAACTTAAATTGAACAAGATCTTTATTAATATTGTTACTACTTCCTTTAAACTATTGATTAATCCCGTCTCGATGAAATTTAATTTGAAACAAAATATCAACCAGCATTCACAACGAATTCAAAACACTAATTAAAAATAAAGAATTCAAGGGTAGTACTTTAATTTTTGCAAACCTTTTTATTTTTATTATATTTAATAATTTCCTAGGATTGTTTCCATATATTTTTACATCATCAAGACATATAACACTTACATTAAGATTAAGCTTACCTTTATGAATAGGATTTATATTATATGGTTGAAGATTACACACAACACACATATTTGCCCATTTGGTACCACAAGGA…
Urodontus_glabratus	---------------------------------------------------------------------------------------------------ATGTTCTGACTTATTCCTTCTCGAATTCATATAATTTGAATAAAAATAATTTTTAGTCTTCATAAAGAATTTAAAATTTTAATAAAGAATTCA------ATAGGGGCAAGTTTAATTTTTATTTCCTTATTCTCTTTTATTTTAATAAATAACTTTTTAGGATTATTCCCTTATATTTTTACTAGATCAAGTCACATAGTATTTACCTTATCTTTAAGTCTTCCTCTATGAATCAGTTTTATAGTTTTTGGGTGAATTTTTAATACCAACCATATATTTGCCCATCTTGTTCCCTCCGGA…
Urodontus_sp._URO01	ATGATAATAAACCTTTTCTCTTCTTTTGACCCTGCAACTAATTTTAACTTATCATTAAATTGAGTTAGATCTTTAATTGGAATTTTTATTATTCCTCCTATATTTTGGCTAATACCCTCTCGTATACATATAATTTGAATAAAAATAACTTTTACCCTTCATAAAGAATTTAAAATTTTAATAAAAAACTCC------TTAGGGGCAAGTTTAATTTTTATTTCTTTATTTTCTTTTATCTTAATAAATAACTTTATAGGCTTATTCCCTTACATTTTTACTAGATCAAGACATATAGTATTTACACTGGCCTTGAGACTCCCTTTATGAATTAGTTTTATAATTTTTGGCTGAATTTTTAATACTAACCATATATTTGCCCATCTTGTCCCTTCCGGA…
Xyleborinus_saxesenii	ATGATAGCTAACCTATTTTCATCTTTTGACCCAAGATCCTTCCCATCATTCTCCTTAAACTGAATAAGATCATTAATAGTATTA---ATAATTCCATCAATATTCTGATTAATTCCTTCACGATGAAACTATTTATGAATTATAATAGTATCAACTATACATAATGAATTCAAAATTTTAATCAAAAACCCAATTAATAAAGGAAGAACCCTAATATTTACAAGATTATTCATTTTTATTATAGTAAACAATTTTATAGGGCTATTCCCATACATTTTTACAAGATCAAGTCATATAACCTTTACTTTAACGCTAAGATTGCCACTATGAATCAGATTCATAATTTTTGGGTGAATCAATAATACTACCCATATACTAGCACATTTAGTACCACAAGGA…
Xyleborus_perforans	ATGATAGCTAACCTATTTTCATCTTTTGACCCATCAAGATTCCCAACATTTTCTCTAAATTGAATTAGAACCCTATTAATTATA---AGAATCCCATCAACATTTTGACTAATCCCATCACGATGAAACTACTTGTGAATTTCAATTATCATAACTATACATAACGAATTCAAAATCCTGATCAAAAGATCAGTTAATAAAGGAAGAACTCTTTTATTTACTAGGTTATTCACCTTTATCATAATAAACAATTTACTAGGTCTATTCCCGTACATCTTTACTAGATCAAGCCATATAGCATTCACTCTAGCCCTCAGACTACCTCTATGACTAAGATTTATAATTTTTGGGTGAATTAACAACACCACCCATATATTCGCCCATCTTGTCCCTCAAGGG…
Xyleborus_sp	ATGATAGCAAATCTATTTTCATCTTTTGATCCATCAACATTTCCCATTTTTTCCATAAATTGACTAAGATCATTATTAATTATA---AGAATTCCTTCAACATTTTGATTAATCCCATCACGATGAAATTATTTATGAATCTCCATAATTTTAGCTATACATAATGAATTTAAAATCTTAATTAAGAACCCGATTAATAAAGGTAGAACGCTTTTATTCACTAGATTATTTACCTTCATCATACTAAATAATTTCCTAGGCCTATTTCCATATATTTTTACTAGATCTAGCCATATAGCATTCACCTTAACTTTAAGAATCCCCTTATGAATAAGGTTCATAATTTTTGGTTGAATCAATAACACTAAATTTATATTTGCCCACCTTGTACCACAAGGC…
Xylosandrus_crassiusculus	ATGATAGCAAACTTATTTTCATCTTTTGACCCATCTTCATTTCCTATTCTATCCTTAAACTGATTAAGAACACTACTAATTTTT---ATAGTACCATCAATATTTTGATTAATCCCCTCACGATGAAACTATTTATGAATTAAATTAATTATACTAATACATAATGAATTTAAAATCTTAATTAAGTCTCCTGTAAATAAAGGAAGAACTTTAATATTTACAAGATTATTTACATTCATTATAATAAATAATTTTATAGGACTTTTTCCATATATTTTTACTAGTTCTAGACATATAACCCTTACCTTAACTTTAAGACTACCATTATGAATTAGATTTATAATTTTTGGATGAATTAATAATACTACCCATATACTAGCACATCTAGTTCCTCAAGGA…
Xylosandrus_germanus	ATGATAGCAAATCTATTTTCTTCTTTTGATCCCTCATCTTTTCCATCATTCTCTTTAAATTGATCCAGATCAATCTTAATTTTA---TTAATTCCTTCAATATTCTGATTTATCCCATCCCGATGAAACTACTTGTGAATCCTTTTAATCTTAACTATACACAAAGAATTTAAAATTTTAATCAAAAATCCCGTCAATAAGGGAAGAACTCTTCTATTCACAAGTTTATTTACTTTTATCATAATTAATAATCTCATAGGATTATTTCCCTACATTTTCACAAGATCAAGACATATATCTTTTACCCTCGCCCTAAGACTACCTTTATGACTAAGATTTATATTATTCGGGTGAATAAATAATACAACCCATATATTTGCCCACCTCGTACCTCAGGGA…
Xylosandrus_morigerus	ATGATAGCCAATCTATTTTCGTCTTTTGACCCATCAAGATTCCCATCATTTTCTCTAAATTGATCAAGATCAATTTTAATTTTA---ATAATTCCGTCAATATTTTGATTTATCCCATCACGATGAAACTATATTTGAATTTTATTAATCTCAACTATACATAAAGAATTTAAAATCCTAATTAAAAACCCAGTTAATAAGGGAAGAACTCTATTATTTACTAGATTATTCACTTTTATTATAATAAACAACTTCTTAGGCCTATTCCCATACATTTTTACAAGATCAAGACATATAGCATTTACTTTAGCTCTTAGTTTACCACTATGATTAAGATTCATATTATTTGGTTGAATCAATAATACAACCCACATATTTGCCCATTTAGTCCCACAAGGC…
