# Supplementary material for: The mitochondrial genome of Apion squamigerum (Coleoptera, Curculionoidea, Brentidae) and the phylogenetic implications
Source: PeerJ. 2020 Jan 13;8:e8386. doi: 10.7717/peerj.8386 (PMC6964704; doi:10.7717/peerj.8386)
Supplement: File S2 [file peerj-08-8386-s012.zip › Supplementary File S2/PCG_AA.phy]

117 3697
Aegorhinus_superciliosus	MMTNLFSIFDPTTNMKFSLNWLSVLIGIIIMPPMFWLIPSRMNFFWINLILILHKELKNIIKTNKFKGTTLIFVSLFSLILFNNFLGLFPYIFTSTSHMNMTLSLSLPLWLTFMMYGWCTNTTHMLAHLVPQGAPKILLPFLVMIETTSNLIRPGTLAIRLTANMIAGHLLVTLMSSSSSNLNMYLLSILILMQILLLTLESAVTIIQAYVFTILSILYSKEVTIPQMAPINWLSLYFMFLIIFILFIIINYFSFIYPMKPFNKNKNKLMLNWKWMMKSFKKNPLIKIINSSLWMLPTPSNISSMWNFGSMLGLCLMIQTTTGLLLSMHYCPNINLAFNSLAHICRDVNHGWLLRTLHANGAS-FFICLFMHIGRGIYFSSYYLTLTWMSGVTIFFLVM…
Aegosoma_sinicum	MMANLFSSFDPTTNFGLSLNWTSTLIGMMVIPASFWLIPSRFSMIWNKIIITLHKEFKVLLGNKNSKGSTIIFVSLFTLILFNNFLGLFPYIFTSTSHLVLTLSLALPLWLSFMIFGWINKTIHMFAHLVPQGTPPALMPFMVCIETISNIIRPGTLAVRLSANMIAGHLLMTLLGNTGPNLTFVLINLLIIAQILLLILESAVAIIQSYVFAVLSTLYSSEVNIPQMAPLGWLTLMLFFTLIFLIFNSMNYFSFIYPIKETKTKKIKLTFNWKWNSPLRKKSPLIRIINNSLIDLPTPSNISTLWNFGSLLGLCLGIQILTGLFLAMHYCPNVESAFNSVAHICRDVNYGWLLRTLHANGASFFFICLYIHIGRGMYYSSFYLKETWMIGVTIFFLVM…
Alcidodes_juglans	MMSSLFSSFDPSTK-IFSLNWLSTFIVFFFIPSLYWFIPSRLNMLWMKIILTMHKEFKILIKNNKMKSSTLIFTSLFMFIMVNNFMGLFPYIFTGTSQMVMTLSLSFPLWLTFMLYGWIKNTNHMFIHLVPQGAPNILLPFLVIVESISNIIRPMTLAIRLMANMVAGHLLMTLLGNSGSMLSLYSLSLLIIIQILLLLLESAVTIIQAYVFSILITLYSSEITMPQMAPLNWTSLYIMFSFMFVAMIIMHFYVFMYTPKTSIKFHKTPVPSWKWMMKSIKKNPLVKLIDLSLIQLPTPSNITILWNFGSLLGLCLIIQILTGIFLAMHYCPNINEAFDSVAHICRDVNYGWLIRTLHANGASFFFICLYTHIGRGLYYSSYDLKETWMSGVTIFFMVM…
Anastrangalia_sequensi	MMANLFSSFDPTTNFSLSLNWLSTFIGILIIPSLYWLIPSRLTLIWMNIILILHKEFKILVGNINSKGSTLIFISLFSIILFNNFLGLFPYIFTSTSHMTLTLTLALPLWLSFMVYGWINNTIHMFAHLVPQGTPGILMPFMVCIESISNIIRPGTLAIRLSANMIAGHLLMTLLGNTGPSMSLILLNFLLIVQILLLVLESAVSIIQSYVFSVLSTLYSSEVNIPQMAPLNWLLLFIFFLLIFFIFNSLNYFIFNYNFKNKIKNKKLLNFNWKWKMTLRKKSPLIKIVNNSLIDLPTPSNISTLWNFGSLLGLCLIIQILTGIFLAMHYCPNIELAFNSVIHICRDVNYGWLIRTLHANGASFFFICLYIHIGRGIYYSSYNMIETWMIGVTIFFMVM…
Anisandrus_dispar	MMTNLFSSFDPSSISSFSLNWMSSMLML-SLPSIFWLIPSRWNLLWMNLISTMHKEFKILIKSSTNKGGTLLFTSLFTFIMMNNFLGLFPYIFTSSSHMVFTLALSLPMWISFMIFGWINNTTHMLAHLVPQSAPSLLLPFLVIIETTSNLIRPGTLAIRLTANMIAGHLLLTLLGNSGASLNTSLLSIMIIIQMLLLILESAVAMIQAYVFSILMTLYSSEVNIPQMAPINWMWLYLFFSMLFMTMCVLNFFSFKYYPKYMLNKNKLVIKSWKWMMKQMKKNSIFKILESSLINLPTPLNISSMWNFGSLLGVCLLIQILTGLFLAMHYCPNIDYAFNSVAHICRNVNYGWLLRVLHANGASFFFICLYIHIGRGIYYSSYNFKETWMSGVTIFFLVM…
Anthonomus_grandis	-MMNLFSTFEPSTM-IFSLNWISSLMFLLIIPSMYWMIPSRVSMLWISMNSILHKEFKILINSPSFKGSTIFFVSLFSFILLNNFLGLFPYIFTSSSHLSFSLTLSLPLWLSFMIFGWFKNTTHMFAHLTPQNAPMMLSPFLVIIETISSMIRPGTLAIRLTANMIAGHLLVTLMSNSGTSLTASLSIILILMQILLLILESAVSIIQSYVFSILSTLYSSEVNIPQMAPLSWLSLYLYFFLLFIISIILNYYMFLYEPKISHMKSNKININWKWMMKTIKKNALVKIFTSSLVYLPTPSNISTLWNFGSLLGLCLLIQILTGIFLAMHYCPNIDLAFNSVAHICRNVNYGWLIRTLHANGASFFFICLYIHIGRGLYYGSYYLIETWMSGVTIFFLVM…
Anthonomus_pomorum	-MMNLFSTFEPST??F?SLNWMSSLIMILMIPPMYWLIPSRLSMMWILLTQLLHKEFKVLIKTHSFKGSTIFFISLFSFILLNNFLGLFPYIFTSSSHLSFALSLSFPLWLAFMIFGWFKNTTHMFAHLTPQNAPAVLLPFLVIIETISSIIRPGTLAIRLTANMIAGHLLVTLMGNSGNSLSLTLLSVLILMQILLLILESAVSIIQAYVFSILSTLYSSEVYIPQMAPLNWLSLYSYFIILFILTIIINYYIFLYQPKISLKKKKNTM-----MNKNLKKNPLIKIFNSSLVYLPTPSNISTLWNFGSLLGLCLMIQILTGIFLAMHYCPNVDLAFNSVAHICRNVNYGWLIRTLHANGASFFFICLYIHIGRGLYYSSYYLVETWMSGVTIFFLVM…
Anthribidae_sp_6_ACP2013_voucher_BMNH1040667	MMMNLFSTFDPSSNLNLSMNWMSSLIGLMMIPSFFWFIPSRHTIIWVKIINYLHNEFKILMNT---QGSTLIFIALFSLIMFNNFLGLFPYIFTSSSHLILSLSLSLPLWLSFMLFGWINNTIHMFSHLIPPGTPPVLMPFMVCIETISNIIRPGTLAIRLSANMIAGHLLMTLLGNTGTSMNFLMINILIIVQILLLTLESAVSIIQSYVFAILSTLYSSEVTIPQMAPLNWLTLFFYFILIFLMFNSVNYFNMLKLPQKSKFLKNFNLINWKWKTSILKKSPLLKILNNSLIELPTPSNISTLWNFGSLLGLCLSIQIITGIFLAMHYCPDIMIAFNSVAHICRDVNYGWLIRTLHANGASFFFICLYFHIGRNMYYSSYKLMETWLIGVTIFFLVM…
Anthribidae_sp_9_ACP2013_voucher_BMNH1040810	MMANLFSTFDPTSNFQMSMNWISSLISLLIIPSMYWFIPSRFSFFWMKIIFYLHKEFKILTS----QGMTLMFISLLMFIMLNNFLGLFPYIFTSTSHLICSLSLSLPLWLSFMIYGWLNNTTHMLAHLVPNGTPGILMPFMVCIETISNLIRPGTLAIRLTANMIAGHLLMTLLGNTGSSLNLFMVNILILIQILLLTLESAVALIQSYVFSILSTLYSSEVNIPQMAPLNWLTLFLFFTLIFLMFNIINYFIFSSSPFMKPKMMNKKKINWKWKISLRKYNPLLKIINNSLIDLATPSSISSFWNFGSLLGICLSIQILTGIFLAMHYCPNIEIAFNSVAHICRNVNYGWLIRTLHANGASFFFICIYIHIGRGIYYSSYNLKETWMIGTTILFLVM…
Apoderinae_sp_2_AV2018	MMTNLFSSFDPSTNMGMSLNWSSSFLGLLITPALFWLIPSRLTMMWNIISHSLYKEFTVLQKNS--KGSSLVFISLFAMILANNFLGLFPYVFTSSSHLSMSLALSLPLWLSFMIYGWIKNTNHMFSHLVPQGTPNVLMPFMVIIETISNLIRPGTLAVRLSANMIAGHLLMTLLGNTGTSMEMYQVPILLIIQIALLILETAVSIIQSYVFSVLSTLYSSEVNVPQMAPINWLSLFIFFISIFYLFNVKMYFLTSYSSPLKKFSINSVPMTWKWKMPIRKNNPLISIMNSSLVDLPSPSNITTLWNFGSLLGLCLIIQIITGLFLAMHYCPNIELAFNSVAHICRDVNYGWLIRTLHANGASFFFICLYIHIGRGMYYSSYNLMETWMVGVTIFFIVM…
Apoderus_coryli	MMANLFSSFDPSTNFGLNLNWLSSLIGLMIVPSLFWLVPSRNSMLWKILTLSLHKEFKTL????NSNGSSMIFISLFLFILSNNFIGLFPYIFTSTSHLTLTLALSLPLWTTFMMYGWMKNTTHMFLHLVPQGTPNILMPFMVIIETISNLIRPGTLAIRLSANMIAGHLLMTLLGNTGSAMGTTLIPILIIVQILLLTLETAVSVIQSYVFSILSTLYSSEVNMPQMAPLNWTSLFIYFIVIFFFFNVMTYFLTTNKSINNKIIFKK-------KMPLRKENPLLSIMSSSMIDLPTPSNITTMWNFGSLLGLCLIIQILTGVFLAMHYCPNVEMAFNSVAHICRDVNYGWFIRTLHANGASFFFICLYTHIGRGMYYSSYNLKETWVIGVTIFFIVM…
Arachnobas_tricolor	MMTNLFSTFDPCSSFNLSFNWVSAMIILFMLFPLFWLTPSRLTFIWLLLTNALHNEFKILIKTTFFKGSTLMMISLFIFIMMNNFIGLFPYIFTCSSHMNFTLYLSLPLWISLMIFGWFMNTTHMLAHLVPQGAPKMLLPFLVIVETISNIIRPMTLAIRLTANMIAGHLLLTLLGNSGSNLNLFILNALIISQILLLILESAVALIQSYVFSILMTLYSSEIKIPQMAPLNWTLLFIFFVFLFLFISILNYFLFKSIPKMKNLIKKIFPSSWKWMMKTIKNNPLIKIIYSSFIYLPTPTNISSMWNFGSLLGLCLLIQILTGIFLSMHYCPNVDLAFNSVAHICRNVNYGWFLRTLHANGASFFFICLYIHIGRGLYYSSYNLTETWMSGVTIFFMVM…
Barynotus_obscurus	MMTNLFSTFDPTTNLNLSLNWMSMILGIIIMPPMFWVIPSRINMLWIKLILTLHNEFKNHIKTENFKGTTLIFISLFTFIIFNNSLGLFPYIFTCSSHMSFTLALSLPLWLTFMFYGWCKNTTHMFAHLIPQGSPKILFPFLVIIETASNIIRPMTLAIRLTANMIAGHLLVTLLGNMGSILNFYMLNILIILQILLLILEMAVAMIQSYVFSTLSTLYSSEVNIPQMAPINWLTLYFLFITMLIIIIILNYFCFHYPPKSTKKSKIMNFISWKWMMKHIKKIPMIKIMDSSLWNLPTPSNISTMWNFGSLLGLCLIMQILTGMFLAMHYCPNIDLAFNSVAHICRNVNYGWLIRTLHANTASLFFICLYLHMGRGMYYSSYYMTETWMTGVTIFFMVM…
Brachycerus_muricatus	MMTNLFSIFDPSTSTTCSFNWLSLTMWFILFTPMYWMLPSRMNMLWIKLLFFMNNSMSSPKMNSSFKGSNLMIISVFCLILLNNFMGIFPYIFTSTTHLSITLSLSLPLWLTFIIFSYTNNLIHMLAHKVPYNTPLLMSPFMVMIETLSILMRPSTLAIRLMANMMAGHLILELIGLMGVSMNISISWILIILQMILLILEMTVAIIQAYVFFILILMYSKEAMIPQMAPTIWLFLYFCISILIILFSIFNFFMFTYTKSSHFKSYLKSKINWKW---MMKKSILLKSIKNSMINLPTPSNITNMWNFGSLLGMSFCIQILTGIFLTMHYCPNVNLAFDSIIHINRDVNYGWLIRMLHMNGASMFFLFMYIHMGRGLYYMSYNLHKTWLIGMLILIMSM…
Brachytemnus_porcatus	MMTNLFSSFNPSTFPILSLNWVSSLLIMILVPHMFWFIPSRINFIWNFIISLMHKEFVILIKPKIKKGSTLIFSSLFIIIMINNFMGLFPYIFTCSSHLNFSLTLSLPLWLSLMILSWSKNTIQMLAHLVPQGAPNTLLPFLVIVETISNLIRPGTLAIRLTANMIAGHLLITLLSNIGSSLTIIPLTFLILVQILLLILESAVAIIQSYVFSILLALYSSEI-IPQMAPMNWLSLFIFFYTLIIFMIIINFFFYLPTTAKLIKQSMKNFPSWKWMMKKIKNNPLIKLLYSSLIFLPTPSNITIMWNFGSLLGLCLLTQILTGLFLSMHYCPNIDLAFNSVAHICRNVNYGWLLRTLHANGASFFFICLYIHIGRGLYYSSYYLTETWMSGVTIFFLVM…
Bradybatus_kellneri	-MMNLFSTFEPSTM-FLSLNWLSSLLMILITPPMYWLIPSRISMLWILMTKLLHKEFKMLIKDHSFKGSTIFFISLFNFIMLNNFMGLFPYIFTSSSHLSFALTLSFPLWLALMMYGWFKNTTHMFAHLIPQNAPSILLPFLVIIETVSSLIRPVTLAIRLTANMIAGHLLVTLMSNSSSYLPTNFLTILILMQILLLILESAVSIIQSYVFSILMTLYSEEVNIPQMAPINWLSLYFFFLFLFILTIIMNYYIFLYLPKTNTKKSNKILFNWKWMMKTLKKNPLIKIFNSSLIYLPTPSNISTMWNFGSMLGLCLIIQILTGIFLAMHYCPNMDLAFNSVAHICRNVNYGWLIRALHANGASFFFICLYIHIGRGLYYSSYYLIETWMSGVTIFFLVM…
Brentidae_sp_GENSP01	MMMNLFSSFDPSTNFNSSLNWLSTFLGLLIIPPMFWFIPSRLNSLWFKILFILHKEFNILFQN-SLKGMTLIFISLFSLILLNNFLGLFPYIFTSTSHMILTLSLSLSLWLTFMIFGWLNHTTHMFAHLVPQGAPALLLPFLVLVETVSNVIRPGTLAIRLSANMIAGHLLLTLLGNTGQSLSLLLLNFLFIVQILLLILESAVAMIQAYVFSILATLYSSEIQIPQMSPLNWLSLMLFFIMILLWFNSFNYFIFKNINKNEKIKSMKTQLNWKWTKPLRKKNPLLKILNNSLIDLPTPSNISTMWNFGSLLGLCLIIQIITGIFLTMHYCPNINLAFESVAHICRNINNGWLIRTLHSNGASLFFICLYLHIGRGLYYSSFNLKETWLSGTTIFFVTM…
Byctiscus_populi	MMANLFSSFDPSTNLNLSLNWISTMISLMIIPSMFWLIPSRLAYLWNKITSSLHLEFKILIGKNNSQGSTLIFISLFSLILFNNFLGLFPYIFTSTSHLVMTLSLSLPLWLSFMIYGWLNNSIHMFAHLVPQGTPGILMPFMVCIETISNIIRPGTLAVRLSANMIAGHLLMTLLGNVGPNFEFYLIWILISIQILLLILETAVSIIQSYVFAILSTLYSSEVNNPQMMPLNWLTLLMYFSMVFMLFNMMNYFCILYHPKMSHYQIKNIKYSWKWKMSIRKNNPILSILNSSLIDLPSPSNITSMWNFGSLLGLCLIIQIITGLFLAMHYCPNIDLAFNSVAHICRNVNFGWLIRTLHANGASFFFICLYIHIGRGIYYSSYNLIETWMIGVTIFFLVM…
Ceratopus_sp	MMANLFSSFDPSTLNILSLNWLSSMLMFFIIPPMYWFIPSRLNMLWILIISTLHKEFKVLIKSKSFNGSTIIFVSLFTFILLNNFLGLFPYIFTSSSHLSFTLALSLPLWLAFMLYGWMKNTTFMFAHLVPQGAPNVLLPFLVIIESISNIIRPGTLAIRLTANMIAGHLLVTLMGNSGTGLSLAMLNVLIIAQILLLILESAVAIIQSYVFSVLSTLYSSEVTIPQMAPMNWISLYILFLFLFIMMIIINYYSFLYTPKSIKTIKKAKKINWKWMMKLVKNNPLIKIFTASLVYLPTPSNISTLWNFGSLLGLCLVTQILTGLFLAMHYCPNIDLAFNSVAHICRNVNYGWLIRTLHANGASFFFICLYIHIGRGLYYSSYYFIETWMSGVTIFFLVM…
Ceutorhynchus_obstrictus	MMTNLFSSFDPTTN??LSLNWMSTLMMFIIIPSMYWLIPSRLNMLWINILMALNKEFKLLIKM?SFNGSTIIFISLFMFIMLNNFMGLFPYIFTSSSHMNFTLALSMPLWLGFSLYGWCKNTTHMFAHLVPQGAPSLLLPFLVLVESISNIIRPGTLAIRLTANMIAGHLLVTLMGNYGSSL-LIFLQVLIF-QILLLMLESAVAIIQAYVFSVLTTLYFSEIQIPQMAPMSWASLYMMFICLLILLTIMNFYMSIHNTKSYKMKIKNKIMNWKWMMKLIKNNILMKIISSSLVYLPTPSNISTMWNFGSLLGLCLMTQIVTGIFLAMHYCPNIDLAFNSVAHICRDVNYGWFLRTFHANGASFFFICLYIHIGRGLYYSSYYLMETWMSGVTIFFMVM…
Ceutorhynchus_parvulus	MMTNLFSSFDPTTI-IFSMNWMSTLMMLVIIPSTYWLIPSRLTMMWISILTALNKEFKLLIKNNSINGSTIIFTSLFMFIMVNNFMGLFPYIFTSSSHMNFTLTMSMPLWLGFSLYGWCKNTTHMFAHLVPQGAPSLLLPFLVLVESISNIIRPGTLAIRLTANMIAGHLLVTLMGNYGPSISLIFLQILIFSQIMLLILESAVAIIQAYVFSVLTTLYFSETTIPQMAPLSWMSLYTLFISLLIIMIIMNYYMQMYTPKSYTMKNMMKIIKWKW????????????????????????????????????????????????????????????????????????????????????????????????????????????????????????????…
Chirotenon_longimanus	MMMNLFSSFDPSSNLSLSLNWLSTIIGLYIIPYSFWLIPSRLSILWNKILIFLHNEMKILISS---QGSTLIFVSLFSLIMFNNFLGLFPYIFTSSSHLIMSLAMSLTLWLSFMIYGWFNKTISMFAHLVPTGTPPILMPFMVCIETISNIIRPGTLAIRLSANMIAGHLLLTLLGNSGTSLSILIINFLIIAQILLLVLESAVAIIQSYVFTVLSTLYSSEVAIPQMAPLNWLSLFMFFIVIFFIFNIYNFYSFLPTPPKKIIKKKSTSINWKWKINLRKHSPLLKIVNNSLIDLPTPSNISYFWNFGSLLGLCLSIQIITGIFLAMHYCPNITLAFESVAHICRNVNYGWLIRTLHANGASFFFICLYIHIGRGMFASSYNLMETWMIGVTIFLVTM…
Cionus_olens	MMTNLFSSFDPTTFKILSLNWMSSLLIFLIMPQMFWLIPSRFMMMWMKIILLIHKEFKILINSNSYKGSTLIFTSLFTFIMINNFLGLFPYIFTCTSHMNFTLTLSLPLWLSFMMFGWLVNTNHMFAHLVPQGAPTALLPFLVIIESISNIIRPGTLAIRLTANMIAGHLLITLMGNSGSSLSSIMLIILISAQILLLTLESAVTIIQSYVFSILSTLYSSEVKIPQMAPLNWLNLYFLFILLFILLMVVNYYTMMYTPKIKITKKMDKTLNWKW-MMKLKKNPLIKIFNNSLVSLPTPTNISTMWNFGSLLGLCLMIQILTGLFLAMHYCPNIEFAFNSVSHICRDVNYGWLMRSLHANGASFFFICLYTHIGRGLYYSSYYFMETWMSGVTIFLLVM…
Corthylus_rubricollis	MMANLFSSFDPSTN-FFSMNWLSSLMFILILSPTFWLIPSRWNMIWKTISNLMHSELKILIKNNMHKSSTLIFSSLFIMIMLNNFLGLFPYIFTSSSHMSFTLALSLPLWLSFMIFGWVKNTTHMFAHLVPQGAPSSLLPFLVIIETISNVIRPGTLAIRLTANMIAGHLLLTLLGNAGPSMSFQLLSILMITQILLLTLESAVSLIQAYVFAVLTTLYSSETTIPQMGPLQWTSLFIYFLILFTMIIMMNYYMFLYNPTYKKINKISIYLNWKW????????????????????????????????????????????????????????????????????????????????????????????????????????????????????????????…
Cryptorhynchinae_sp._7_ACP-2013	MMANLFASFDPTTI-ILSLNWASSLLIFLVIPQTYWVIPSRLNMLWVSILMILHKEFKVLIKHKDFNGSTLIFCSLFMFIMFNNFMGLFPYIFTSSSHMNFTLALSFPLWLSFNLYGWCKNTKHMFAHLVPQGAPNVLLPFLVIVESISSIIRPGTLAIRLSANMIAGHLLMTLMGNSGPSLSMILLQILIISQMLLLILESAVAIIQAYVFSILSTLYSSEIKIPQMAPMSWLILYFYFIMLFLMIIIFNYYSFLYKPKKFETKIVKKKINWKWMMKQIKNNILVKIITDSLVYLPTPSNITTLWNFGSLLGLCLMIQIITGIFLAMHYSPNVDLAFNSVAHICRDVNYGWLIRTLHANGASFFFICLYIHIGRGLYYGSYYLKETWMSGVTIFFLVM…
Curculio_davidi	MMMNLFSSFDPTTFSYLSMNWLSTILFIFFVPSMYWLIPSRMNMAWILMMMTLHKEFKILINNKNFKGSTILFISLFTFIMMNNFLGLFPYIFTSTSHLNMTLSLSLPLWVSFMIFGWCKNTIHMFAHLVPQGAPSTLLPFLVLIETISNIIRPGTLAIRLTANMIAGHLLITLMSNSGPTLQLKFLSLLISLQMLLLILESAVSIIQSYVFSILTTLYSSEVNIPQMAPMSWLTLYFIFIMIFVLMIIMNYYSFLYSTNNNTKKTNKKLINWKWMMKQLKNNPLMKMINSSLVNLPTPSNISTMWNFGSLLGMCLLIQILTGLFLAMHYCPNIDLAFNSVAHICRNVNFGWLIRTLHANGASFFFICLYTHIGRGLYYSSYYLIETWMSGVTIFFLVM…
Curculio_elephas	MMMNLFSSFDPTTFSYLSMNWMSTILFIFFIPSMYWLIPSRMNMAWILMMMMLHKEFKILINNKNYKGSTIFFISLFIFIMMNNFLGLFPYIFTSTSHMNMTISLSLPLWVSFMIFGWYKNTIHMFSHLVPQGAPSILLPFLVIIESISNIIRPGTLAIRLTANMIAGHLLITLMSNSGPTLSLNLLSFLISMQMILLTLETAVSIIQSYVFSILATLYSSEVNIPQMSPMSWLTLYFMFIIIFLLMIILNYYSFLYNPKNKNLKKNKNLINWKWMMKQFKNNPLNKIISSSLIYLPTPSNISSMWNFGSLLGLCLMIQIFTGLFLAMHYCPNIELAFNSISHICRNVNFGWLIRTIHANGASFFFVCLYTHIGRGLYYSSYYFIETWMTGVTIFFLVM…
Curculio_sp._SZ-2019	MMMNLFSSFEPTTFSYWSLNWLSTMLFMFFIPSMYWMIPSRMNMAWIILMSILHKEFKILINNKNFKGSTIFFISLFTFVMINNFMGLFPYIFTSTSHLNLSLSLSLPLWLSFMMFGLFKNTTHLFAHLVPQGAPSMLLPFLVIIESISNMIRPGTLAIRLTANMIAGHLLITLMSNTGPMLPTKFLSILIILQMILLMLESAVSIIQSYVFSILATLYSSEVNIPQMAPMSWLSMYILFIFMFLLMIILNYFTFLYYPNNKKLNKSKKKMNWKWMMKQMKKNKLNKIINSSLINLPTPSNISIMWNFGSLLGLCLILQILTGTFLSMHYCPNIDCAFNSVAHIMRNINFGWLIRTLHANGASFFFICLYSHIGRGLYYSSYYMTKTWMSGVTIFLLTM…
Curculionidae_sp._1_AH-2016	-MANLFSSFDPSSTKSLSLNWMSLMLILFFIPSLFWLIPSRFMMMWIILISFLHKEFKILIKNKLFNGSTLIFISLFMFIMVNNFMGLFPYIFTSSSHLNFTLYLSLPLWISFILSGWVNYTNNMFAHLVPQGAPSLLLPFLVIVETISNLIRPGTLAIRLTANMIAGHLLITLLSNSGSSMELIWLNFLIFAQILLFILEMAVSVIQAYVFSILATLYSKESNIPQMAPLNWTMMYILIIMLFLFIIIVNYFIFLYENFSSSKKKSNKKNFWKWMMKSIKKNPLIKLFTSALWNLPTPSNISSMWNFGSLLGLCLVIQILTGLFLSMHYCPSMDLAFDSIAHICRNVNYGWLLRTFHANGASFFFICLYAHIGRGLYYNSFYFTEVWMSGVTIFFLVM…
Curculionidae_sp._BMNH_1039956	MMMNLFSTFDPSTSNSFSLNWISIFSTIMFIPVMYWMIPSRLNLIWILIFKTLHNEFKTILSKKENIGSNMLLTPIFMVIMLINFLGLFPYIFTSTSHLSITLGLSLPFWLSFMLMGWWNNTVHMLAHLVPQGAPGVLLPFLVIVETISNIIRPGTLAVRLSANMIAGHLLLTLMSNSCLASPLVISWVIIISQMALLILELAVAFIQAYVFSILTTLYLSEINIPQMSPYNWSIYFTLIVLFLVLMVIMNYFSNIQNIEKKNNENKPKSTNWKW-MKNIKKNPLIKILMSTLIKLPTPSNISSMWNFGSILGLCLMIQLITGIFLAMHFCSNTILAFESVVHICRDVNYGWLIRTLHANGASLFFICLYIHIGRGIYYSSYILKETWMIGVTILFLTM…
Curculionidae_sp._MT-2014_isolate_CL78	MMANLFSTFDPTTNLNLSLNWLSIFLGVLIIPPFFWLIPSRINIIWVKLIMTLHSEFKNLIKSKEYKGSTLIFISLFSLIMFNNFLGLFPYIFTCTSHMVLTLALSLPLWLTFMIFGWLKNTTHMLAHLVPQGAPSILLPFLVIIETTSNIIRPGTLAVRLTANMIAGHLLVTLLGNSGPGMDIFLLNILIIVQILLLILESAVAIIQSYVFSILTTLYSSEIHIPQMAPINWLSLFILFVFTLIIFIILNYYSFLYKPTSGKKLKTKSQLNWKWMMKHFKKNPLIQIFNSSLWNLPTPSNITTMWNFGSLLGLCLMIQIITGLFLAMHYCPHVDLAFNSVAHICRDVNYGWLIRTLHANGASFFFICLYLHIGRGMYYSSYYMKETWLVGVTIFFLVM…
Cyclorhipidion_bodoanus	MMTNLFSSFDPSSFPLLSMNWMSTMMMF-LLPSTFWLIPSRWNYMWIYLMSTMHNEFKILIKSPNNKGMTLMFTSLFIFIMINNFMGLFPYIFTSSSHLTFTLSLSLPMWVSFMIFGWINNTKHMLAHLVPQGAPSALLPFLVIIETTSNIIRPGTLAIRLTANMIAGHLLLTLMGNSGSSLNTPMLSVLISAQILLLILESAVAVIQAYVFSILMTLYSSEVNIPQMAPISWMSLYMYFTILFMLTCMMNYFMVKYLPKTQTIKMKKNINFWKWMMKLMKKNPLFMIISDSIINLPTPSNISSMWNFGSLLGMCLMIQIMTGLFLAMHYCPNIDLAFNSVAHIARDVNYGWLLRIIHANGASFFFICLYTHIGRGIYYSSYNYKETWMSGVTIFFMVM…
Cyllorhynchites_ursulus	MMANLFSSFDPSTSFNMSLNWTSTLIGVLVIPPIFWLIPSRMLILWNKIITTLHAEFKILIGTKNSSGSTLIFISLFSLILFNNFLGLFPYIFTSTSHLTLTLSLSLPLWLSFMTFGWINNTIHMFAHLVPQGTPAILMPFMVCIETISNIIRPGTLAVRLSANMIAGHLLMTLLGNTGASFSTSLIWILLSVQILLLILESAVSIIQSYVFAVLSTLYSSEVTIPQMAPLSWVTLLMYFILVFMLFNTLNYFSVNYYPKKIDSKKVNITYNWKWKMPIRKTSPVISIANSSLIDLPTPSNITTMWNFGSLLGLCLSIQIVTGLFLAMHYCPNIDLAFNSVAHICRDVNFGWLIRTLHANGASFFFICLYTHIGRGMYYGSYNLTETWMIGVTIFFVTM…
Cyrtotrachelus_buqueti	MMMNLFSTFDPTTNLNTSLNWLSSLIGLLIIPPMYWIIPSRIQILWINIVSILHNEFKVLLKSTNSKGATLMLTSLFSLILFNNFIGLFPYIFTSTSHLTFTLSISVPLWVTFMIYGWIFNTIHMFAHLVPQGAPNALLPFLVIIETISNLIRPGTLAIRLTANMIAGHLLVTLMGNSGSLLPTSMLSFLILGQILLLILESAVAIIQSYVFAVLTTLYSSEV-IPQMAPLNWTLLWIFFIILYLFFWIINYYLFIYKPSKSNKPTKKKKLFWKWMMKSIKNNPLMKIIINSLINLPTPSNISSMWNFGSLLGLCLMIQILTGIFLAMHYCPNTEIAFNSVAHICRDVNYGWLIRTLHANGASFFFICLYIHIGRGIYYSSFILKETWMIGVTIFFMVM…
Deporaus_betulae	MMANLFSSFDPSTSFNMSLNWLSTLIGLLIIPPMFWLVPSRFTFLWNKIILTLHHEFKILIGNKNSKGSTLIFISLFSLILFNNFLGLFPYIFTSTSHLVMTLTLSLPLWLSFMIYGWTSNTIHMFAHLVPQGTPTVLMPFMVCIETISNIIRPGTLAVRLSANMIAGHLLLTLLGNTGPSFTLSLIWILLVIQILLLVLESAVSLIQSYVFAVLSTLYSSEVNIPQMAPLNWLTLFIFFILVFMIFNSVNYFMFNYTPKICKISKKSIKFNWKWKMPLRKNNPLLSIANSSLIDLPTPSNISTMWNFGSLLGLCLVIQIVTGLFLAMHYCPNVDLAFNSVAHICRNVNYGWLIRTLHANGASFFFICLYIHIGRGMYYSSYNLIETWMIGVTIFFMVM…
Deporaus_tristis	MMANLFSSFDPSTSFNLSLNWISTLIGLLIIPPMFWLIPSRMSFLWNKITSMLHSEFKTLIGMKNSSGSTLIFVALFSLILFNNFLGLFPYIFTSTSHLVMTLTLSLPLWVSFMIFGWLNNSIHMFAHLVPQGTPAVLMPFMVCIETISNVIRPGTLAVRLSANMIAGHLLLTLLGNTGPSFNTSLIWILLIIQILLLVLESAVSIIQSYVFAVLSSLYSSEVNIPQMAPLNWLTLFIFFIFIFMLFNMTNYFSFNYPIKTLKINKKSIKYTWKW????????????????????????????????????????????????????????????????????????????????????????????????????????????????????????????…
Dichotrachelus_manueli	MMTNLFSTFDPSTNLNLSMNWMSIFLGFFIMPPMYWLTPSRINLLWINSIIALHNEFKNLVKTNNFKGATLIFISLFTLIMFNNFLGLFPYIFTCTSHTNLNLTLSLPLWLTFIIFGWCKNTTHMLAHMVPQGSPKILLPFLVIIETTSSFIRPITLTIRLTANMIAGHLLVTLLGNSGSMLNLYMLNILIFTQIILLILESAVAMIQSYVFSILLTLYSSEIYMPQMSPINWLTLYFLFLIIFMMFIILNFYSFLYKPSTFLKNKHKIKMNWKW????????????????????????????????????????????????????????????????????????????????????????????????????????????????????????????…
Diorhabda_carinulata	MMMNLFSSFDPTSNFNFSLNWLSTLIGLSIIPPLFWLVPSRFNIFWNKIVMTLHKEFKILMGNYKSQGSTLIFISLFSIILFNNFLGLFPYIFTSTSHMTLTLSLALPLWVSFMIYGWLNNTIHMLAHLVPQGTPPILMPFMVCIETISNVIRPGTLAIRLSANMIAGHLLMTLLGNTGPMMTITLVNLLIIVQILLLTLESAVAIIQSYVFAILSTLYSSEVNIPQMMPLYWLTLMFFFLSIFFCFNNLNYFNFFYKIKMTETKINKMNFNWKWKMPMRKKNPLLKIINNSLITFPTPSNISYMWNFGSLLGICLMIQIFTGLFLAMHYCPNIELAFNSVAHICRDVNYGWLLRTLHANGASFFFICLYIHIGRGIYYSSYNMMETWMIGVTIFFLTM…
Doydirhynchus_austriacus	MMANLFSSFDPSTNFNLSLNWMSTMLGMLIIPPMFWIIPSRLSMLWINIIFTLHKEFKILM?GKNSKGSTLIFIALFSLILFNNFLGLFPYIFTSTSHMTLTLSLSLPLWLTFMIYGWTNNTIHMFAHLVPQGTPGVLMPFMVCIETISNIIRPGTLAVRLSANMIAGHLLMTLLGNTGPSLSLTLINLLILVQILLLILESAVSIIQSYVFTVLSTLYSSEVTIPQMAPLSWLILFFFFISIFLMFNSLNYFIFLYENKTMQVKKNINKYNWKWKMPIRKSSPLLKIANNSLVDLPSPTNISSLWNFGSLLGLCLMIQLLTGIFLAMHYCANVDLAFNSVAHICRDINYGWLIRTLHANGASFFFICLYIHIGRGMYYSSYYLMETWMIGVTIFFLVM…
Dryocoetes_autographus	MMANLFSSFDPSTFPTFSLNWFSSILIF-SMPSMFWLIPSRWNLTWIMLISLMHKEFKILIKTPINKGSTLLFSSLFTFIMMNNFLGLFPYIFTSSSHMTFTLALSIPLWMSFMIYGWINNMTHMFAHLVPQGAPSVLLPFLVIIETTSNIIRPGTLAIRLTANMIAGHLLLTLMGNSGNSLSLSLLPILITAQILLLTLESAVAMIQAYVFSILTTLYSSEVNIPQMAPISWITLYLFFFILFIMTIILNYFLFYYLPMYKTTKNKNLFLSWKWMMKHLKNNPLYKIFNNSLINLPTPTNISFMWNFGSLLGLCLGIQILTGIFLAMHYCPNIELAFNSVAHICRNVNYGWLLRTFHANGASFFFICLYIHIGRGIYYSSYNFLETWMSGVTIFFFVM…
Dryocoetes_villosus	MMANLFNSFDPSTYSTFSLNWTSSILMF-SIPSLYWVIPSRWNVVWISLISAMHNEFKILIKSNSFKGSTLFFTSLFIFIMMNNLLGLFPYIFTSSSHMAFTLALSLPLWLSFMLLGWIKNSIHMFAHLVPQSAPSALLPFLVIIETTSNIIRPGTLAIRLTANMIAGHLLLTLMGNSGNSLSTSLLALLITAQILLLTLEFAVSIIQAYVFSILTTLYYSEVNIPQMAPINWTSLYLLFIMLFLMMIILNYFTFTYMPKYKTSQIKISSIFWKWMMKQMKKSPLYSIMDNSLINLPTPVNISSMWNFGSLLGLCLGIQILTGLFLAMHFCPDIDLAFNSVAHICRNVNYGWLLRTLHANGASFFFICLYTHIGRGIYYGSYNYMETWMSGVTIFFLVM…
Entiminae_sp._ACP-2013_voucher_BMNH-1040857	MMTNLFSTFDPSTNLNSSLNWMSITLGMMIIPPMFWLIPSRMNFLWIKLTMILHNEFKNLIKSNNFKGTTMLFISLLSLILFNNFLGLFPYIFTCTSHINLSLTLSIPLWLTYMLFGWMKNTKHMFAHLVPQGAPSILLPFLVIIETTSNIIRPSTLAIRLTANMIAGHLLVTLLGNSGPLMSLYMLNILIFIQILLLILETAVAMIQSYVFSILATLYSSEVNIPQMAPINWISLYFLFLLMFMIFLTLNYYSFSYKPKMMKLTKSNINLYWKWMMKHIKNNPLIKIISSSLINLPTPSNISTMWNFGSLLGLCLIIQILTGIFLAMHYCPNVDLAFNSVAHICRNVNYGWLLRTLHANGASFFFICLYTHIGRGIYYGSFYMVETWMTGVTIFFLVM…
Eucryptorrhynchus_brandti	MMTNLFSSFDPSTSSSLSLNWLSSIIVFIIIPPLYWMIPSRLNLLWINMMSILHKEFKTLIKNKNYKGSTLFFSSMFTFILINNFLGLFPYIFTSSSHINFTLTLSLPLWMSFMLYGWITNTIHMLAHLVPQGAPSILLPFLVIIETISNLIRPGTLAIRLTANMIAGHLLLTLLGNSGSSLSIYLLNILIFMQILLLTLESAVAIIQSYVFSILITLYSSEVNIPQMAPLNWFLLYMFFFSLYILLTILNYYMFLYPPKTLKMKLNSKILFWKWMMKMLKKSPLVKIIESSLVNLPTPSNISSMWNFGSLLGLCLIIQILTGIFLSMHYCPDVSLAFNSVAHICRDVNYGWLLRTLHANGASFFFICLYIHIGRGLYYSSYYLMETWMSGVTIFFMVM…
Eucryptorrhynchus_chinensis	MMTNLFSSFDPSTSSSLSLNWLSSMIIFIILPPLYWLIPSRLNFLWINMISILHKEFKILIMNKNYKGSTLIFSSMFSFILINNFMGLFPYIFTSSSHMNFTLTLSLPLWLSFMLYGWMTNTTHMLAHLVPQGAPSILLPFLVIIETISNLIRPSTLAIRLTANMIAGHLLLTLLGNSGSSLSIYLLNILIFMQILLLTLESAVAIIQSYVFSILITLYSSEVNIPQMAPLNWFSLYVFFFSLYMFLIILNYYMFLYPSKSVSVKMKQKFLYWKWMMKALKKSPLIKIIESSLVNLPTPSNITSMWNFGSLLGLCLMIQIITGFFLSMHYCPNTMMAFNSIAHICRDVNYGWLLRTFHANGASFFFVCLYTHIGRGLYYSSYYMMETWMSGVTIFFLVM…
Eucryptorrhynchus_scrobiculatus	MMMNLFSSFDPTTFSYWSLNWLSTILFMFFIPSMYWMIPSRMNMAWILMMSILHKEFKILINNQKFKGSTIFFTSLFTFIMINNFMGLFPYIFTSTSHLNLSLSLSLPLWLSFMMFGWLKNTTHMFAHLVPQSAPGTLLPFLVIIESISNMIRPGTLAIRLTANMIAGHLLITLMSNSGSILPTKFLGILVILQMMLLILESAVSIIQAYVFSILTTLYSSEVNIPQMAPMSWLIMYMLFTFMFILLIIFNYFTFLYLPNKKNYTLNKKKMNWKWMMKQMKKNPLNKIINSSLINLPTPSNISTMWNFGSLLGLCLIMQILTGTFLAMHYCPNIDLAFNSVAHISRNINFGWLIRTLHANGASMFFICLYTHIGRGLYYSSYYMVETWMSGVTIFFLTM…
Euplatypus_sp._BMNH_1040069	MMMNLFSTFDPTTSNFLSLNWISIFSTTLFIPVMYWVIPSRLNLIWILIFKTLNNEFKTILSKKENIGSNMLLTPIFTVIMLINFLGLFPYIFTSTSHLSITLSLSLPFWLSFMFMGWWNNTIHMLAHLVPQGAPNILLPFLVIVETISNVIRPGTLAVRLSANMIAGHLLLTLMSNSCLASPLLVSWLIIVSQMALLILELAVAFIQAYVFSILTTLYLSEINIPQMAPYNWSLYLTLIIMFFMLTVLTNYFSNLSNTKSSTSQLKPKSLNWKW-MKNLKKNPLIEILMSTLIKLPTPSNISSMWNFGSILGMCLSIQLITGIFLAMHFCSNTAYAFESVVHICRDVNYGWLLRTLHANGASLFFVCLYIHIGRGIYYSSYILKETWMIGVTILFLTM…
Glenea_cantor	MMTNLFSSFDPSTNFNLSLNWLSTMIGLLIIPPMFWLIPSRFNFLWIKIISTLHKEFKILIGFNKTQGSTLLFISLFSLILFNNFLGLFPYIFTSTSHMTLTLSLALPLWLSFMIYGWLNNTIHMFAHLVPQGTPPVLMPFMVCIETISNVIRPGTLAVRLSANMIAGHLLMTLLGNTGPSLNILMINILILVQILLLILESAVSIIQSYVFAILSTLYSSEVNIPQMAPLSWLTLFFFFISIFFLFNIMNFYMFNYSPKELKKEKKSTSFNWKWKMPIRKTSPLLKIINGSLIDLPSPSNISTLWNFGSLLGLCLGIQIVTGLFLAMHYCPHVDLAFSSVAHICRDVNYGWLIRTLHANGASFFFICLYIHIGRGIYYSSYNLMETWMIGVTIFFVVM…
Gnathotrichus_materiarius	MMANLFSSFDPSTN-IFSLNWLSSTLLILAMSPMYWLVPSRWNMMWASLLGTMHSELKILVKSDNFKGTTLIFTGLFTSIMLNNFLGLFPYIFTSSSHMSFTLTLSLPLWLSFMMYGWVMNTTHMFAHLVPQGAPSALLPFLVIIETISNIIRPGTLAIRLTANMIAGHLLLTLMGNAGTSLTIPLLSVLVIAQTLLLMLESAVSLIQAYVFSVLTTLYSSETNIPQMAPLSWTSLLVYFSVLLMISVAINYYIFSYKPKTSTPKAQKSLINWKWMMKQIKKSPLYSLLDSSFIGLPTPSNITTMWNFGSLLGLCLVIQILTGIFLAMHYCPNIEMAFNSVAHISRDVNYGWLIRVLHANGASFFFICLYSHIGRGMYFGSYHLKETWMSGVTIFFLVM…
Gonioctena_intermedia	MMMNLFSSFDPSSNLGLSLNWTSTLIGLLVIPPMFWVIPSRLSMFWTKIIFTLHTEFKILIVN-KFQGSTLIFVSLFSLILFNNFLGLFPYIFTSTSHMTLTLALALPLWLSFMIYGWINNTIHMFAHLVPQGTPAVLMPFMVCIETISNIIRPGTLAVRLSANMIAGHLLMTLLGNTGPSLSLLMMNILLITQILLLILESAVSIIQSYVFAILSTLYSSEVNIPQMMPLNWLTLFLYFTIIFCVFNIINYYMFLYPIKISSTQKTTMKFNWKWKMSIRKTSPLLKIINNSLIDLPTPSNISTMWNFGSLLGLCLIIQILTGLFLAMHYCPNIELAFNSISHICRDVNYGWLIRTLHANGASFFFICLYTHIGRGLYYSSYNMLETWMIGVTIFFLIM…
Hylastes_ater	MMANLFSSFDPTTFTILSLNWLSSLIMFTIIPPMFWLIPSRWSMFWTNLLLILHKEFKPLLKSTSLLGSSLMFISLFSIILFNNFMGMFPYIFTSSSHMSLSLALSLPLWISFMLYGWLNNTNHMLAHLVPQSAPGILLPFLIIIETISNLIRPGALAIRLTANMIAGHLLLTLLGNSGSLLNIITLNFLLFLQLLFLMLEFAVSMIQSYVFSVLTTLYSEEVTIPQMSPMSWLTLFFYFNFLFIIMMIINYYSFMYTPHYLNSKTSINKKNWKWMMKLFKSSPLIKIINQSLINLPTPTNISTMWNFGSLLGMCLIIQILTGTFLAMHYCSNIELAFNSISHICRNVNYGWLIRSFHANGASLFFMCMYMHIGRGIYYKSFMLIETWMIGVTILFMVM…
Hylastes_attenuatus	MMANLFSSFDPSTFMSLTLNWMSSLIMFVSIPPMFWLIPSRWSMFWINLLFTLHKEFKPLLKSSSLTGSSLLFISLFSVILFNNFMGLFPYIFTASSHLSFTLALSLPLWISFMLYGWLNNTTHMLAHLVPQGAPNVLLPFLIIIETISNLIRPGALAIRLTANMIAGHLLLTLLGNSGPSLSMFTLNFLLILQFLFLILEFAVSIIQSYVFSVLAALYSEEVTIPQMSPMMWTWLLFMFNFTLILTMILNYYSFLYLPSNKIYNSMMKTKFWKWMMKLIKSSPLIKITNNSLINLPTPSNISTMWNFGSLLGLCLMIQIMTGLFLAMHYCSNIELAFNSISHICRNINYGWLIRSFHANGASLFFSCIYLHIGRGIYYKSFLLIETWMIGVTILFMVM…
Hylastes_brunneus_voucher_BMNH_1046727	MMTNLFSSFDPTTFTILSLNWLSSLIMFMIIPPMFWLIPSRWSMFWTNLLLTLHKEFKPLLKTPSLLGSSLMFISLFSLILFNNFMGMFPYIFTSSSHLSLSLALSLPLWISFMLYGWFNNTNHMLAHLVPQGAPSILLPFLIIIETISNLIRPGALAIRLTANMIAGHLLLTLLGNSGSLLNIFTLNLLLFLQVMFLMLEFAVSMIQSYVFSVLATLYSEEVTIPQMSPMNWLWLFFFFNSLFIIVMIINYYSFIYFPHYLNLHSNFNNKIWKWMMKLLKSSPLIKIINQSLINLPTPTNISMMWNFGSLLGMCLMIQILTGTFLAMHYCSNIELAFNSISHICRNVNYGWLIRSLHANGASLFFSCMYMHIGRGIYYKSFMLIETWMIGVTILFMIM…
Hylastes_opacus	MMMNLFSSFDPSTFTMLSLNWISSLIMFLLMPPMFWLIPSRWTIFWINLLLTLHKEFKPLLKSPMLTGSTLMFISLFSIILFNNFMGLFPYIFTSSSHLSFTLALSLPLWISFMLFGWLNNTSHMLAHLVPQGAPNILLPFLIIIETISNLIRPGALAIRLTANMIAGHLLLTLLGNSGPSMSMYTLNLLLIIQILFLMLEFAVSIIQSYVFSVLAALYSEEVTIPQMSPMMWIWLFILFNSTLILTMILNYYSFQYNPNYFNLTNKLNKKNWKWMMKLIKMSPLIKITNKTLINLPTPTNISSMWNFGSLLGMCLLIQIMTGLFLAMHYCSNIEMAFNSISHICRDINYGWLLRTFHANGASLFFICLYTHIGRGLYYKSFILIETWMTGVTILFMVM…
Hylobitelus_xiaoi	MMTNLFSSFDPSSNTLLSLNWMSALIMFIVIPPMFWFIPSRLNMLWISIILLLHNELKILIKYKAFKGSTIFFSSLFTFILLNNFLGLFPYIFTCSSHLNFTLTLSLPLWMSFMIYGWTKNYTFMFAHLVPQGAPNTLLPFLVIIESISNFIRPSTLAIRLTANMIAGHLLVTLMGNSGSMIPPSLLMILIIAQIFLLTLEFAVAIIQSYVFSILTTLYSGEINIPQMAPLNWLSLYMFFFIIFITNLILNYYMFLYTPPKIKNYYKKKMMYWKWMMKTIKMNPLIKMFTSALMYLPSPTNISSMWNFGSLLGLCLMIQILTGIMLAMHYCPNVEMAFNSIAHICRDVNYGWLLRTLHANGASFFFICLYTHIGRGLYYSSYYLIETWMSGVTIFFMVM…
Hylobius_abietis	MMTNLFSSFDPSSNFLLSLNWMSTMIMLIIIPPMFWLIPSRLSMLWISIILLLHNELKILIKYKAFKGSTIFFSSLFTFIMLNNFLGLFPYIFTCSSHLNFTLTLSLPLWMSFMLYGWISNSTHMFAHLVPQGAPNILLPFLVIIESISNFIRPGTLAIRLTANMIAGHLLVTLMGNSGPTIPLSLLSILITAQILLLILESAVAIIQSYVFSILTTLYSSEINIPQMAPLNWLTLYLFFFLIFITNLILNYYMFLYSPQKIQTNHKKNY-----MMKIIKKNPLVKMFTSALVYLPTPTNISTMWNFGSLLGLCLMIQILTGVFLAMHYCPNVEMAFNSVAHICRDVNYGWLLRTLHANGASFFFICLYTHIGRGLYYSSYYLVKTWMSGVTIFFMVM…
Hylurgops_palliatus	MMTNLFSSFDPSTFTLMSLNWLSSLIMFILIPPMFWLIPSRWSIFWINLMLILHKEFKPLLKKSSLSGSSLMFISLFSIILFNNFMGLFPYIFTSSSHLSFTLALSLPLWMSFMIYGWMNNTIHMLAHLVPQGAPNSLLPFLIIIETISNLIRPGALAIRLTANMIAGHLLLTLLGNSGSSLSILTLNFLLIIQLLFLMLEFAVSMIQSYVFSVLATLYSEEVTIPQMSPMSWTLLFILFNFTLILTMIINYFSFIYHPHYMKLTKSVKPINWIWMMKLIKSSPLIKILNQSLINLPTPTNITMMWNFGSLLGMCLLIQIMTGIFLAMHYCSNIDLAFNSISHICRNVNYGWLIRSFHANGASLFFSCIYIHIGRGIYYKSFLLIETWTIGVTILFMVM…
Hypera_postica	MMANLFSSFDPTTNFNLSLNWMSIFLGLMIMPPMFWLIPSRINILWINVILTLHKEFKNLIKTTQYKGSTLIYASLFTFIMFNNFLGIFPYIFTASSHIVMSLALSLPLWLSFMLYGWWTNTINMFAHLVPQGAPLVLLPFLVIIETTSNIIRPGTLAIRLTANMIAGHLLMTLLGNSGPQMNLYFIWILLIAQILLLVLESAVTIIQAYVFSILTTLYSSEVNIPQMAPLNWLSLFMLFNVVFIIFIIMNYYSFMYLPKKPMKISKKTKLNWKWMMKTFKKNPLIKIMNSSLWKLPTPSNITTLWNFGSLLGLCLMIQILTGIFLAMHYCPNMELAFNSVAHICRNVNYGWLIRTLHANGASFFFICSYIHIGRGMYYSSYYMTETWMTGVTIFFLVM…
Hypothenemus_sp._BMNH_1039866	MMANLFSSFDPSTSSHLSLNWLSSFIMLMIIPPSFWLIPSRWNMITNKLILTIHKEFKILIKEPAFKGSTIIFSSLFMIIMINNFMGLFPYIFTSSSHMVFTLSLSLPLWLSFMIYGWTKNTIHMFAHLVPQGAPGALLPFLVIVETISNMIRPGTLAIRLTANMIAGHLLLTLMGQSGSMLNILSLNFLIMAQIALLVLESAVSIIQAYVFSVLVTLYSSESNIPQMAPLSWLSLYMLFSAILIMTMAISFFQVMYTSKKQKTTHHKTPVNWKWMTKQLLKSPLVKIISNSVIKLPTPSNISSMWNFGSLLGLCLMIQIATGLFLAMNYCPNIELAFNSVSHIMRNVNMGWLIRTLHANGASFFFICLYVHIGRGIYYSSYMLKETWMIGVTIFFMVM…
Ips_grandicollis	MMANLFSSFEPSTFSFLSLNWMSSLIMIIIIPPLFWLIPSRWNYLWIMVMSAIHKEFKILIKNPQWKGSTLIFSSLFSLILINNFMGLFPYIFTSSSHMSFTLSLSLPLWLSFMIFGWLNNTMHMFAHLVPQGAPAPLLPFLVIIESISNLIRPGTLAIRLTANMIAGHLLLTLLGNSGTSLNLQTLNILIIVQILLLILESAVAMIQAYVFSILTTIYSSEVAMPQMAPMNWLSLFIFFSFIFLLAILINYYFNLFSHETNKNNQIKTQKYWKWMMKNLLKSPIMKILNSSLTNLPTPSNINSMWNFGSLLGLCLMIQIITGLFLAMHFCSNIELAFNSVAHISRNVNYGWLIRILHANGASFFFICLYLHIGRGIYFGSYLLKETWLSGVTIFFLVM…
Ips_sexdentatus	MMANLFSSFEPSTFSYLSLNWISSLIMFLTIPAMFWLIPARWSFLWISITNAIHKEFKILIKAPQWKGSTLIFSSLFSVILINNFLGLFPYVFTSSSHMSFTLALSLPLWLSFMVFGWINNTIYMFAHLVPQGAPSALLPFLVIIETISNMIRPGTLAIRLTANMIAGHLLLTLLGNSGASLNIQTLNILIIVQTLLLILESAVAMIQAYVFSILTTIYSSEIAIPQMAPMNWLTLFLFFSILFILTIFLNYFFHLFPSINLQKKNNKLLKNWKWMMKQLLKSPIIKILNSSFVNLPTPSNITSFWNFGSLLGMCLMIQIVTGLFLAMHFCPNIELAFNSVAHISRNVNYGWLIRILHANGASFFFICLYLHIGRGIYFGSYALKETWMSGVTIFFLVM…
Ips_typographus	MMANLFSSFEPSTFSTLSLNWVSSLIMI-IITPLFWLVPSRWNHIWILIMSAIHKEFKILIKNPKWKSSTLIFCSLFSIILINNFIGLFPYIFTSSSHMSFTLALSLPLWVSFMIFGWINSTIHMFAHLVPQGAPAPLLPLLVIIESISNLIRPGTLAIRLTANMIAGHLLLTLLGNSGASLNFQTLNILIIIQTLLLILESAVAMIQAYVFSILTTIYSSEVAIPQMAPMNWLFLFIFFSFLFVMSILINYYFNLFFHNHNNNKSFNLQKNWKWMMKQLLKSPIFKILNSSFINLPTPSNISSMWNFGSLLGLCLMIQIITGLFLAMHFCSNIELAFNSVAHISRNVNYGWLIRILHANGASFFFICLYLHIGRGIYYSSYLLKETWLSGVTIFFLVM…
Kyklioacalles_aubei	MMTNLFSSFDPITFNNFSLNWISSLIYFLIIPPMFWLIPSRLNLIWIKMITIIHKEFKVLIKSKNFLGSTLLFSSLFTFILMNNFMGLFPYIFTSSSHMNFTLTLSLPFWLTFMIFGWMKNTTHMFAHLVPQGAPGILLPFLVLIETTSNLIRPGTLAIRLTANMIAGHLLITLLSNSGQMLSLYMISILLIIQMILLILEFAVAIIQAYVFSILTTLYSSEVNIPQMAPLNWTLTYWYFICLFFISIIMNYYMFMYNPKNKIL-LKKNKMNWKWMMKMMKKNKLIKIMSESLYFLPTPSNISTFWNFGSLLGICLITQILTGIFLSMHYCPNLDLAFNSITHISRDVNYGWLIRILHANGASFFFICLYIHIGRALYYESFNLMEVWMSGVTIFFLVM…
Laparocerus_freyi	MMANLFSTFDPSTNLNMSMNWLSMFIGLMIIPPMYWLIPSRMNILWIKITFTLHMEFKNLIKTNTYKGSTLIFVSLFTIILFNNLLGLFPYIFTCTSHMVMTLTLSLPLWVTFMLFGWTKNSTHMFAHMVPQGAPAALLPFLVIIETISNIIRPGTLAIRLTANMIAGHLLITLLGNSGPSLSMYLLSILLFTQILLLILESAVAIIQSYVFSILSTLYSSEVNIPQMAPLSWLSLYFTFILVFIIFIVTNYYSFLYQPLKKSKISKKTSINWKWMMKQFKKNPLIKIIDSSLWNLPTPSNISSMWNFGSLLGLCLVIQVATGMFLAMHYCPNVDMAFNSISHICRDVNYGWLLRTLHANGASFFFICLYAHIGRGMYYSSYLMVETWMTGVTIFFLTM…
Larinus_turbinatus	MMANLFSSFDPSTNSFLSLNWLSSFLMFFIMPPMYWLIPSRMNMLWIVLISFLHKEFKILIKQSNFNGSTIFFTSLFTFIMLNNFLGLFPYIFTSSSHMVFTLSLSLPLWLSFMIYGWLNLTTHMFAHLVPMGAPNLLLPFLVIVETISNVIRPGTLAIRLTANMIAGHLLMTLMGSSGPSLSLTLLNILIFSQIMLLILESAVAIIQAYVFSILTTLYSSEVNIPQMAPLNWLSMYMLFSMLFLISVIMNYYSFLYTPKIKTSKIKTKTINWKWMMKSIKNNPLIKIFLSSLVNLPTPTNITTMWNFGSLLGLCLMTQILTGIFLTMHYCPNIDLAFNSVAHICRDVNYGWLLRTLHANGASFFFICLYIHIGRGLYYSSYYLIETWMSGITIFFLVM…
Lepidapion_sp.	MMSNLFSSFDPSTNLNFELNWMSTFLGVLIMPPMFWLIPSRLSFLWIKLIMILHNEFKILIK--NFLGSTLLFISLFSLIMFNNFLGLFPYIFTSTSHMILTLSLSLPLWLSFMIFGWLNNSTHMLAHLVPQGAPNVLLPFLVIIESISNIIRPGTLAIRLTANMIAGHLLVTLLGNSGPMIPPMFISLLIIMQILLLTLESAVTFIQAYVFSILTTLYSSEVNIPQMAPLNWMVLFNIFIITFMMFNILNYFNFMYLPKSYLIKKSSIKFNWTWSTPLRKSSPLIKIANDSVIDLASPTNISTMWNFGSLLGFCLIIQILTGLFLAMHYCPNIELAFNSVAHICRDVNYGWLLRTLHANGASFFFVCLYLHIGRGIYYSSYYLMETWMTGTTIFFLVM…
Lepyrus_sp._G312	MMANIFSSFDPTALSFLSLNWMSSMIMFFILPSMYWLIPSRINMIWIKMIIMLHKEFKTLIQKNNYKGSTLLFSTMFTFIMLNNFLGLFPYIFTCSSHVNFTLSLSVPLWLGFMVYGWSKHTTHMFAHLVPQGAPLILLPFLVLIETTSNIIRPGTLAIRLTANMIAGHLLITLMSTASSSLPANFFSALILAQILLLTLESAVSIIQAYVFSILTTLYSSETNIPQMAPMNWMWLYTFFLLMFLVTIILNYFSFTYPTKLLKIDNKNKTKNWKWMLKMMKKNPLIKILNNSLMYLPTPTNISSMWNLGSLLGLCLIIQILTGTFLAIHFCPNIELAFNSVAHITRNVNYGWLMRTLHANGASFFFICLYTHIGRGLYYSSYYLIETWMSGVTIFFMVM…
Liophloeus_tessulatus	MMTNLFSTFDPSTNFNLSLNWLSIFLGIFIIPPMYWLIPSRMNMFWIKMIYTLHNEFKNLINKKEFKGSTLIFVSLFNLILFNNFLGLFPYIFTCTSHMTLTLSLSFPLWVTFMLNGWIKNTKFMFAHLVPQGAPSILLPFLVIIETISNIIRPGTLAIRLTANMITGHLLVTLLGNSGSSLNMYMLNILIFIQILLLILESAVAVIQSYVFSILATLYSSEVQIPQMSPINWLSLFTLFIIILIIFIIMNYFSFLYKPKNLTKTKSKILINWKWMMKQLKKNPMIQILNSSLWNLPTPSNISSMWNFGSLLGLCLMIQIITGIFLAMHFCPNIELAFNSVAHICRNVNYGWLIRTLHANGASFFFICLYIHIGRGMYYSSFNMVETWMIGVTIFFLVM…
Litostylus_pudens	MMSNLFSTFDPTTNFNLSLNWTSIFLGIMIIPSTFWLIPSRFNILWIKLIFTLHNEFKNLIKTENFKGSTLLFISLFTLILFNNFLGLFPYIFTCTSHLALTLTLSLPLWLTFMLFGWLKNTTHMFAHLVPQGAPNILLPFLVIIETTSNIIRPGTLAIRLTANMIAGHLLVTLLGNSGAILNIYLLNILIIVQILLLVLESAVAIIQSYVFSVLATLYSSEVNIPQMAPINWLSLYFIFIVIFLIFIIINYYSFSYSSKITIPSSKKILLNWKWMMKHLKQNPLLKIFDSSLWNLPTPSNISTLWNFGSLLGLCLIIQIITGLFLAMHYCPNVDMAFNSVAHICRNVNYGWLIRTLHANGASFFFICLYIHIGRGIYYSSYNLMETWMIGVTIFFLTM…
Mecinus_janthinus	MMMNLFSIFDPSTSLNFSWNWISSTLVLLAMCPMFWLIPSRTSIIWILINNIIHKEFKTLISNKKFNGSTIFFLSLFTFIMLNNFLGLFPYIFTSTSHLTISLSMSLPLWLSFMMFGWTKNTTKMFAHLVPQGAPNLLLPFLVIIETISNIIRPSTLAIRLTANMIAGHLLVTLLSNSGSYLSMMNLSILVTTQILLLLLESAVTIIQAYVFSILTTLYSKEMEIPQMMPMNWLELYMYFSSLFMLMITMNFFMLMYKPKSKNYNKIKIFMNWKW????????????????????????????????????????????????????????????????????????????????????????????????????????????????????????????…
Melanobaris_laticollis	MMANLFSSFDPTTFSVFSLNWMSTLMIFMIFPQMFWFIPSRMQIIWILILNILHKEFKILIKTPNMKGSTIFFLSLFMYIMINNFFGLFPYIFTCSSHLAFSLAISLPLWLAFMLFGWINNTTHMFAHLVPQGAPNILLPFLVIIESISNIIRPGTLAIRLTANMIAGHLLLTLMGNSGNNLPSTMLTILIITQMLLLLLETAVAIIQSYVFSILSTLYSSEV-IPQMSPMNWLTLYIFFVTIYIFIIMINYYMFLYNTNKKNLSKKISYMNWKWMMKSFKKNKLIKMIFSSLINLPTPSNISSKWNFGSLLGLCLMIQMLTGLFLAMHYCPNVTFAFNSVSHICRDVNFGWLIRILHANGASFFFICLYIHIGRGIYYSSYHLMETWMSGVTIFFLVM…
Myllocerinus_aurolineatus	MMANLFSTFDPSTNFNLSLNWMSMFLGMIIIPPMFWLIPSRLNFTWIKLISILHNEFKNLIKSNKFNGSTLLFISLFSLILFNNFLGLFPYIFTCTSHINLTLSLSLPLWLTFIMFGWMKNTTHMLAHLVPQGAPSILLPFLVIIETTSNIIRPGTLAIRLTANMIAGHLLVTLLGNSGSSLNLYWLNILIIVQILLLILESAVAIIQSYVFSILATLYSSEINIPQMAPINWLTLYFIFLSVFLMFIILNYYSFLYFPKTIKTPAKKLILSWKWMMKQLKKNPLIKIMLSSLINLPTPSNISSMWNFGSLLGLCLIIQILTGIFLAMHYCPNVDMAFNSVAHICRNVNYGWLIRTLHANGASFFFICLYIHIGRGIYYSSFYMKETWLTGVTIFFLVM…
Nanophyes_marmoratus	MMSNLFSTFDPSTNLNTSMNWMSTFIGLMIIPQTLWLIPSRLSMIWNKIILILHKEFKILTNS?ESTGSTLLFISLFSLILFNNFLGLFPYIFTSTSHMTLTLTLSLSLWLTFMIFGWFNHTTHMLAHLVPQGAPSILLPFLVLIETISNLIRPGTLAIRLTANMIAGHLLVTLLGNSGQMLSTFMLNFLIITQILLLTLESAVAIIQAYVFSVLTTLYSSETNIPQMSPLNWLLLFMMFTIIYLLFNIINYFSNLKLPSPKETYKTSIKFNWKWMTKLRKLNPLLKIANNSIIDLGTPSNISTLWNFGSLLGLCLMIQILTGLFLAMHYCPNIDIAFNSVSHICRDVNYGWLLRTLHANGASFFFICLYIHIGRGIYYSSYLLLETWMIGVTIFFITM…
Nanophyes_sp_CG271	MMSNLFSTFDPSTNLNTSMNWMSTFIGLMIIPQTLWLIPSRLSMIWNKIILTLHKEFKILTNS-ESTGSTLLFISLFSLILFNNFLGLFPYIFTSTSHMTLTLTLSLSLWLTFMIFGWFNHTTHMLAHLVPQGAPSILLPFLVLIETISNLIRPGTLAIRLTANMIAGHLLVTLLGNSGQMLSTFMLNFLIITQILLLTLESAVAIIQAYVFSVLTTLYSSETNIPQMSPLNWLLLFMMFTIIYLLFNIINYFSNLKLPSPKQTYKTSIKFNWKWMTKLRKLNPLLKIANNSIIDLGTPSNISTLWNFGSLLGLCLLIQILTGLFLAMHYCPNIDIAFNSVSHICRDVNYGWLLRTLHANGASFFFICLYIHIGRGIYYGSYLLLETWMIGVTIFFITM…
Naupactus_xanthographus	MMSNLFSTFDPTTNFNFSLNWMSMLLGIILIPSTFWLIPSRMNILWIKLILTLHNEFKNLIKTENFKGSTLLFISLFMFILFNNFLGLFPYIFTCTSHLTLTLTLSLPLWLTFMLFGWFKNTTHMFAHLVPQGAPKILLPFLVIIETTSNLIRPGTLAIRLTANMIAGHLLVTLLGNSGSNLNIYLLNILIIIQILLLILESAVAIIQSYVFSVLATLYSSEVNIPQMAPINWLSLFFSFIMIFFIFIILNYYSFNYKPKTFKTMKKENMLYWKWMMKHVKKNPLIKIFDLSLWNLPTPSNISSMWNFGSLLGLCLIVQILTGLFLAMHYCPNVELAFNSVAHICRNVNYGWLIRTIHANGASFFFICLYIHIGRGMYYSSYNMMETWMTGVTIFFLTM…
Otiorhynchus_rugosostriatus_laricis	MATNLFSSFEPTTFSSLSLNWASSLIMFLIIPPMFWLTPSRWNYLWVSLISAIHKEFKILIKEPKWKGSTLMFTSLFSIILVNNFLGLFPYVFTSTSHMSFTLALSLPLWLSFMLFGWINNMIHMFAHLVPQGAPSPLLPFLVIIETVSNVIRPGTLAIRLTANMIAGHLLLTLLGNSGASCNLYTLNILILVQTLLLILESAVAIIQAYVFSILTTIYSSEVE---MAPMNWLTLYLFFTVLFILCIIVNYYFYFHSLTLSEKKMLLLTKNWKWMMKHLLKSPLVKILNSSFVNLPTPSNITSMWNFGSLLGLCLGIQILTGLFLAMHFCPNIDLAFNSVAHICRDVNYGWLIRILHANGASFFFICLYTHIGRGIYFSSYILKETWISGVTIFFLVM…
Pachyrhinus_yasumatsui	MMTNLFSTFDPSTNFNLSLNWLSILLGMFIMPPMFWLIPSRLNMMWITMYSKLHYEFKNLIKYKEFKGSTLIFISLFILILFNNFLGLFPYIFTCTSHLVLTLSMSLPMWLTFMLFGWYKNTTHMFAHLVPQGTPNILLPFLVIIETTSNIIRPGTLAIRLTANMITGHLLVTLLGTTGSAMGMYLLSILIIIQILLLILESAVAIIQSYVFSILATLYSSETNIPQMAPINWLSLYFLFTLIFMMFMIMNFYMFIYKPKLKMYNPNKKNINWKWMMKHIKKMPLIKIFNSSLWNLPTPSNISSMWNFGSLLGLCLMTQIITGIFLAMHYCPNTELAFNSVAHICRDVNYGWLIRTLHANGASFFFICLYIHIGRGMYYSSYYMVETWMTGVTIFFMVM…
Pantoxystus_rubricollis	MMANLFSSFDPTTYKFFSLNWMSSLLFMMIMPPMYWLIPSRINMFWIIILMTLYKEFKILIKTSEFKGSTIFFTSLFIFIVMNNFMGLFPYIFTCTSHLSMTLSLSLTLWLSFMMYGWMNNTTHMLAHLVPQGAPNVLLPFLVLIESISNIIRPGTLAIRLTANMIAGHLLMTLMGNSGSLLPYSLLTILIFAQMLLLILESSVTIIQAYVFSILSTLYSSEIKIPQMAPISWLMNYTYFLLLFMIMIMLNYYMFLYQPKTFKIKSQSKNINWKWMMKFIKNNPIIKIITSSFINLPTPSNISTMWNFGSLLGLCLIIQILTGLFLAMHYCPNVNLAFDSVAHICRNVNYGWLIRTLHANGASFFFICLYTHIGRGLYYSSYILVETWMTGVTIFFLVM…
Phloeophthorus_sp.	MMTNLFSTFDPSTF-IFSLNWLSSMLYIILLPYLFWLIPSRWNILWYKLNFIMHKEFKILIKSSLFNGSTLIFSSLLFFILLNNFLGLFPYIFTSSSHMSFSLTLSLPLWLSYMIFGWINNTIHMFAHLVPQGAPNILLPFLVIVESVSNVIRPGTLAIRLTANMIAGHLLLTLLGNSGNSLTLSMLNFLIIAQLLLLLLETAVALIQSYVFTILSTLYSSETIIPQMAPMNWILLIFYFIILMLMFILMNFYSFNYTPKKMKIKTSFKNLIWKWMMKQMKNNPMYKIINSTFINLPSPSLISTMWNFGSLLGLCLMIQILTGLFLAMHYCPNIELAFNSVSHICRNVNYGWLIRTLHANGASFFFICLYTHIGRGIYYSSYYLMETWMIGVTIFFMVM…
Pityogenes_bidentatus	MMANLFSSFDPSTFTSMSLNWFSSMIMLLIIPPMFWLIPSRLNMLWTNLILTIHKEFKILIKNNQWKGSTLIFSSLFSIILINNFIGLFPYIFTSSSHMSFTLALSLPLWLSFMLFGWINNMMHMFAHLVPQGAPSALLPFLVIIETISNVIRPGTLAIRLTANMIAGHLLLTLLGNSGASLKFHLLSVLVIVQTLLLILESAVAMIQAYVFSILMTIYSSEVA---MAPMSWLTLFIFFSVLFTVTIILNFYFYLYKMNNNPKKKSLKIKIWKWMMKHIFNSPLIKILNSSFVNLPTPSNITAMWNFGSLLGLCLGLQIITGLFLAMHFCSNIDLAFNSVAHICRNVNYGWLIRILHANGASFFFICLYTHIGRGIYFGSYQLKETWMSGVTIFFLVM…
Pityogenes_trepanatus_	MMANLFSSFDPSTFSSLSLNWLSSIIMVFVIPPMFWLIPSRMNILWTNLILTIHKEFKILIKNNQWKGSTLIFSSLFSIILINNFIGLFPYIFTSSSHMSFTLALSLPLWMSFMIFGWINNMIYMFAHLVPQGAPSTLLPFLVIIETISNVIRPGTLAIRLTANMIAGHLLLTLLGNSGASLKLHMLSVLLIVQTLLLILESAVAMIQAYVFSILTTIYSSEVAIPQMAPMSWLTLFILFTMLFLLTIILNFFFLKNNSINNFKNKAYLNKYWKWMMKHIVKSPLIKIFNSSIINLPTPSNITTLWNFGSLLGLCLMLQIITGIFLAMHFCANIELAFNSVAHICRNVNYGWLIRTIHANGASFFFICLYTHIGRGIYFGSYQLKETWISGVTIFFLVM…
Pityophthorus_pubescens	MMANLFSSFDPSTT-ILSLNWLSSTTFLLLISPMFWLIPSRWNFLWNTLSMTMHNEFKILVKSDSFKGTTIIFCSLFITIMINNFMGLFPYIFTSSSHMNFTLALSLPLWMGFMIYGWMNNTTHMFAHLVPQGAPSLLLPFLVVIETISNMIRPGTLAIRLTANMIAGHLLLTLMGNAGSTLTINILSMLILAQTLLLLLESAVALIQAYVFSILTTLYSSETKIPQMSPLNWTLLYLFFMALFLLTITANYYIFLYKSQNKYSYKMKNLINWKWMMKSLKKNQLYMLVNNSFISLPTPSNIHTLWNFGSLLGLCLLIQILTGIFLAMHYCPNVESAFNSVAHICRNVNYGWLIRMMHANGASFFFVCLYSHIGRGIYFGSYRLMETWMSGVSIFFLIM…
Platypodinae_sp._BMNH_1274715	MMMNLFSTFDPTTSNFLSLNWISIFSTTLFIPVMYWVIPSRLNLIWILIFKTLNNEFKTILSKKENIGSNMLLTPIFTVIMLINFLGLFPYIFTSTSHLSITLSLSLPFWLSFMFMGWWNNTIHMLAHLVPQGAPNILLPFLVIVETISNVIRPGTLAVRLSANMIAGHLLLTLMSNSCLASPLLVSWLIIVSQMALLILELAVAFIQAYVFSILTTLYLSEINIPQMAPYNWSLYLTLIIMFFVLTVLTNYFSNLSNTKSSTSQLKPKSLNWKW-MKNLKKNPLIEILMSTLIKLPTPSNISSMWNFGSILGMCLSIQLITGIFLAMHFCSNTAYAFESVVHICRDVNYGWLLRTLHANGASLFFVCLYIHIGRGIYYSSYILKETWMIGVTILFLTM…
Platypus_cylindrus	MMMNLFSTFDPSTSMILSLNWICIFSSTLFIPVSFWLIPSRFNLMLTLVFKTLHNEFKTILNKKENIGSTMIITPIFLVIMLSNFLGLFPYIFTSTSHLSITLALSLPFWLSFMFMGWWNNTIHMLAHLVPQGAPGILLPFLVVVETISNIIRPGTLAVRLSANMIAGHLLLTLMSNSCLMSPMIISWIIIISQMALLMLELAVAFIQAYVFSILTTLYLSEVNIPQMSPYNWSIYMTLIIMFLICIIIFNFFNSSKSFNNNKINMELKSTSWKW-MKNLKKNPLIEIIMSTLIKLPTPSNISSMWNFGSILGMCLIIQLITGIFLAMHFCPNTMNAFESVVHICRDVNYGWLIRTLHANGASLFFICLYIHIGRGMYYSSYNLIETWMIGVTILFLTM…
Platystomos_albinus	MMMNLFSTFDPSSNLSLSLNWLSALLGILIIPPLFWLIPSRLNMIWIKIILTLHTEFKILMTT---KSGTLIFVSLFSLIMYNNFLGLFPYIFTSTSHLIMSLALSIPLWISFMIYGWINNTIHMFAHLVPPGTPSILMPFMVCIETISNVIRPGTLAIRLSANMIAGHLLMTLLGNTGPSFNLLMINILILVQILLLTLESAVAFIQSYVFAILSTLYSSEVNIPQMAPLNWTILFTFFIIIFILFNILNYFLYTPSSKSNIESKLSHKKSWKWKIAIRKNSPLLKIINNSLIDLPSPSNISTFWNFGSLLGLCLGIQIITGLFLAMHYCPDINIAFNSVAHICRDVNYGWLIRTLHANGASFFFICLYIHIGRGIYYSSFSLMETWMIGVTIFFVVM…
Polydrusus_marginatus_	MMANLFSTFDPSTNLNMSLNWLSIILGLFIIPPMYWLIPSRPNMMWIIMMFTLHKEFKNLIKTKEYKGSTLIFVSLFSLILFNNFLGLFPYIFTCTSHMTLTLTLSLPLWLTFMLFGWMKNTTHMLAHLIPQGAPNILLPFLVIIETTSNIIRPGTLAIRLTANMIAGHLLVTLLGNSGSSMNLYMLNILIMVQVLLLVLESAVAIIQSYVFSILASLYSSEVNIPQMAPINWLSLYILFMLVFMIFIITNYYSFLYKPKTLKTHKQKFLINWKWMMKQMKKNPLIKILDSSLWNLPT-SNISSMWNFGSLLGLCLMIQILTGIFLAMHYCPNVDFAFNSVAHICRNVNYGWLIRTLHANGASFFFICLYMHIGRGMYYSSFYMIETWMTGVTIFFLTM…
Rhopalapion_longirostre	MMSNLFSSFDPSTNFNTSLNWMSTFLGMLLIPPMLWFIPSRMTFLWIKISLLLHNEFKNLN??K?FLGSTLLFISLFFLIMYNNFLGLFPYIFTSTSHLIMTLALSLPLWISFMIFGWMNYSTHMLAHLVPQGAPNILLPFLVIIELISNIIRPGTLAIRLTANMIAGHLLVTLLGNSGSMISPLFINFLIIVQILLLTLESAVTFIQAYVFSILVTLYSSEVNIPQMMPLNWLFLFNIFVLTFILFNILNYFIFFHPIKTLYFKKKSILFNWKWSMPMRKSNSLLKIANNSLIDLATPSNISTLWNFGSLLGICLMIQIITGLFLAMHYCPNIDLAFNSVAHICRDVNWGWLIRTLHANGASFFFICLYIHIGRGIYYSSYNMVETWMIGTTIFFIVM…
Rhynchophorus_ferrugineus	MMMNLFSTFDPSTNLNTSLNWMSSFLGLLIIPSMYWIIPSRIQILWINIILILHNEFKILLKNTNSKGATLMMISLFSLILFNNFLGLFPYIFTASSHLTMTLSLSLPLWMTFMLYGWIFNTIHMFAHLVPQGAPNVLLPFLVIIESISNLIRPGTLAIRLTANMIAGHLLVTLMGNSGSILSISLLNFLIIGQILLLILESAVAIIQSYVFTVLTTLYSSEV-NSSNSPSYLINPFSFFIILFILFNIMNYFLFIYKPLKINKTKKSLKINWKWMMKLIKNNPLIKIMASSLINFPTPSNISTLWNFGSLLGLCLLIQIITGVFLAMHYCPNTELAFNSVAHICRDVNYGWLIRSLHANGASFFLFVYMLMSDEEFIILDLFLKETWMIGVTIFFLVM…
Romualdius_bifoveolatus	MMANLFSTFDPSTNWNFSMNWLSMMLGLLIIPSPFWFIPSRINILWIKLILTLHNEFKNLINTENFKGSTLFFVSLFSFILFNNFLGLFPYIFTCTSHMSLTLALSLPLWMTFMLFGWVKNTINMFAHLVPQGAPLILLPFLVIIETISNIIRPSTLAIRLTANTIAGHLLVTLLGNYSSNLNLYMLNILIFVQILLLILESTVSIIQSYVFCILATLYSKEVNIPQMAPINWLSLYMLFLLVFLIFIILNYFIFLYKPKLIQKNIKKNILSWKWMMKQFKKNPLIKIFNSSLWNLPTPSNISTFWNFGSLLGLCLMMQILTGIFLTMHYCPNIDLAFNSISHICRNVNYGWLLRTLHTNGASFFFICLYIHIGRGMYYSSYYMIETWMTGVTIFFLIM…
Sciobius_sp._SCI01	------------------------------------------------------------IKTENFKGSTLIFISLFMLILFNNFLGLFPYIFTCTSHMNLTLTLSLPLWLTFMMFGWCKNTTHMFAHLVPQGAPSILLPFLVIIETISNLIRPGTLAIRLTANMIAGHLLITLMGNSGSNLNIYLLNILIFTQILLLILESAVAIIQSYVFSILATLYSSEMSIPQMAPINWLTLYFLFITVFLMFIIINYFIFLYTPKMIKRKKITSKLNWKWMMKQFKSNPLIKIFYSSIWNLPSPTNISSMWNFGSLLGLCLIIQILTGIFLAMHYCPNIDLAFNSIAHICRNVNYGWLIRTFHANGASFFFICLYIHIGRGMYYGSYYMIETWMTGVTIFFMVM…
Scolytinae_sp._BMNH_1039855	MMANLFSSFDPSSFPTFSLNWISTLLIM-SIPSTFWLIPSRWNYLWISIIMTMHNEFKILIKSSVNKGSTLLFTSLFTFIMMNNLLGLFPYIFTSSSHMAFTLALSLPLWLSFMIFGWINNTTHMFAHLVPQGAPGALLPFLVIIETTSNIIRPGTLAIRLTANMIAGHLLLTLMGNSGSSLGSIMLMILIMAQILLLTLESAVAIIQAYVFSILMTLYSSEVNIPQMAPISWVTLYLFFSALFIVTCILNFYNFKYSPQLKCISFKKLTSNWKWMMKQLKKNPLFKLFDESFINLPTPLNISSMWNYGSLLGLCLMIQIMTGLFLAMHYCPNIDLAFNSVAHICRDVNYGWLLRTFHANGASFFFICLYTHIGRGIYYSSYNFMETWMSGVTIFFMVM…
Scolytinae_sp._BMNH_1040118	MMANLFSSFDPSTSSHLSLNWMSSLIMVLVLPPSFWFIPSRWSMLTNKLSMTIHKEFKVLIKSPKFKGSTVIFTSLFIIIMINNFMGLFPYIFTASSHMVFTLSLSLPLWTSFMIFGWTNNTINMFAHLVPQGAPWPLLPFLVIVETISNCIRPGTLAIRLTANMIAGHLLLTLMGQSGSMLNSLALSLLVIAQIALLVLESAVSIIQAYVFSVLVTLYSSESN--SSNSTNKLNTTMQPILSYIINNHNNFPVSTNKALHSKQ-KKKNPNKLKMMTKQILKSPLVKIMNNSLVKLPTPSNISTMWNFGSLLGLCLMIQIMTGLFLAMNYCPNIELAFNSVSHITRNVNMGWLIRVLHANGASFFFICLYTHIGRGIYYSSYNLKETWMTGVTIFFMVM…
Scolytinae_sp._BMNH_1274277	MMANLFSSFDPSSFPTLSLNWLSSILIL-SMPSMFWLIPSRWNYLWISLVMTMHNEFKILIKNKKNKGSTLLFTSLFTFIMMNNFMGLFPYVFTSSSHMSFTLTLSLPLWLSFMIFGWMNNTTHMFAHLVPQGAPSILLPFLVIIETTSNIIRPGTLAIRLTANMIAGHLLLTLMGNSGPSLSTPMLMVLITAQILLLMLEFAVALIQAYVFSILMTLYSSEVNIPQMAPISWICLYLFFSILFMLVCIMNYYTFSYKPTNKTMTSNKILSLWKWMMKQFKKNPLFKIMNDSFINLPTPLNISSMWNFGSLLGLCLIIQIMTGLFLAMHYCPNVDYAFNSVAHICRDVNYGWLLRVLHANGASFFFICLYTHIGRGIYYSSYNFIETWMSGVTIFFLVM…
Scolytus_sp._APV-2011	MMANLFSSFDPATNSWMSFNWISSSLFILIIPPTFWLIPNRNNLVWIKISTFIHSEFKILIKAQA?KGSTIIFTSLFTLILINNFMGLFPYIFTCSSHMNFAMTMSLPLWMGYMLYGWINNTMHMFAHLVPQGAPQILLPFLIIVETISNIIRPGTLAIRLSANMIAGHLLLTLLGNSG-NLSTMTLSLLLAAQMLLLMLESAVAMIQAYVFSILTTLYSSEV-IPQMSPIMWLSLFLMFSTTFMMTIIINYFMFSYKYYVSKTTSKTNMPSWKWMMKHLKNNPIISSANSMLTNLPTPTNISSMWNFGSLLGLCLLLQIVTGIFLAMHYCPNINMAFNSIAHICRDVNMGWLLRVLHANGASLFFVCLYLHIGRGLYYSSFTLMETWMSGVTILFITM…
Setarhynchus_sp._AH-2016	MMTNLFSSFDPSSFFLLSMNWLSSFLLLFLIPPMYWLTPSRYTMFWLTLNFFLHKEFKVLIKNKNFKGSTLFFCSLFILILLNNFMGLFPYIFTNSSHLSFTLSLSLPLWLTFMSYGWIHKTKNMFTHLVPQSAPNALLPFLVIVETISNIIRPGTLAIRLTANMIAGHLLMTLMGNSGSNLSILLLNILIMMQILLLMLETAVSIIQSYVFSILATLYSSEITIPQMAPMNWISLYMYFLMMYIITTIIIYYMFVYFPKQKMMNKYQTKVLWKWMMKLIKNNPLIKIINSSLINLPTPSNISSMWNFGSLLGLCLLMQILTGIFLSMHYCPNTDLAFHSVSHICRNVNYGWLMRTMHANGASFFFVCLYTHIGRGLYYSSYYLIETWMSGVTIFFLTM…
Sitona_callosus	MMANLFSTFDPSTNFNLSLNWMSMMIGIFIIPPMFWLIPSRLNMLWINIIFTLHQEFKNLIKKESFSGSTLIFISLFSFIMFNNFLGLFPYIFTCTSHMVLTLALSLPLWLTFMMYGWCTNTTHMLAHLVPQGAPSVLLPFLVIIETTSNIIRPGTLAIRLTANMIAGHLLVTLLGNSGPSMNLYMLNILIIVQILLLILESAVAMIQSYVFSILTTLYSSEVNIPQMAPLSWLTLYFIFIMMFIMFMILNYFSFMYTPKNIMKTKKNINLNWKWMMKQIKKNPLIKIFNKSLWNLPTPSNISTLWNYGSLLGLCLMLQILTGIFLAMHYCPNIDLAFNSVAHICRDVNYGWLLRTLHANGASFFFVCLYIHIGRGIYYSSYNMIETWMTGVTIFFLIM…
Sitona_lineatus	MMANLFSTFDPSTNFNLSLNWMSMMIGILIIPPMFWLIPSRLNMLWINMIFTLHKEFKNLIKQSSFKGSTLIFLFLYFLLSYLMILGLFPYIFTCTSHMVLTLTLSLPLWLTFMLYGWCMNTTHMLAHLVPQGAPSILLPFLVIIETTSNIIRPGTLAIRLTANMIAGHLLVTLLGNSGSSMNLYMLNILILVQILLLVLESAVAMIQSYVFSILTTLYSSEVNIPQMAPISWLILYFIFILMFFMFIILNYFSFMYTPKIMMK-KNEITLNWKW----------IKIFNDSLWNLPTPSNISTLWNYGSLLGLCLMLQILTGIFLAMHYCPNIDLAFNSVAHICRDVNYGWLLRTLHANGASFFFICLYIHIGRGIYYSSYNMIETWMTGVTIFFLVM…
Sitona_obsoletus	MMTNLFSTFDPSTNFSLSLNWMSMMIGMMIIPPMFWLIPSRLNMVWINIIFTLHKEFKNLIKQKNFNGSTLIFISLFSFIMFNNFLGLFPYIFTCTSHMTMTLALSLPLWLTFMMYGWIKNTIHMLAHLVPQGAPNILLPFLVIIETTSNIIRPGTLAIRLTANMIAGHLLVTLLGNSGPSMNMYMLNILIIVQIMLLILESAVAMIQSYVFSILTTLYSSEVIIPQMAPLNWLTLYFIFILLFIMFMILNYFSFTYSPKNFKKDKMKIILNWKWMMKQLKKNPLIKIFNNSLWNLPTPSNISTLWNYGSLLGLCLMLQIFTGIFLAMHYCPNIDLAFNSVAHICRDVNYGWLLRTLHANGASFFFVCLYIHIGRGIYYSSYNMIETWMTGVTIFFLVM…
Sitophilus_oryzae	MMANLFSSFDPSTNFNSTLNWMSTLLIFLFIPPTYWLIPSRWNFIWILIINTLHKEFKVLLKENSSKGSSLIFTSLFSLILFNNFLGLFPYIFTATSHLTLTLTLSLPLWLSFMIYNMIFNFMNMLAHLAPQGAPQILLPFLVIIETISNIIRPSTLAIRLSANMIAGHLLITLLSNSGSMINIPILSILILAQILLLILETAVSIIQAYVFSILMTLYSSEN-IPQMAPMNWSLLFIYFIMIFMYSIILNYFSIIYIKPPQKIYNKMPLLNWKWMLKFIKKNPLMKILISTFINLPTPSNISTLWNFGSLLGLCLMIQIITGIFLAMHYCPSTTLAFNSIIHICRDVNFGWLIRTLHANGASFFFICLYIHIGRGIYYSSYNLKETWLTGVTIFFFTM…
Sitophilus_zeamais	MMANLFSSFDPSTNFNLSMNWMSTMLMFFFIPSIYWLIPSRWNFLWILIINTLHKEFKILLKENSHKGSSLIFISLFSLILFNNFLGLFPYIFTSTSHLTLTLTLSLPLWLTFMVYNMIFNYINLLAHLAPQGAPQILLPFLVMIETISNIIRPGTLAIRLSANMIAGHLLITLLSNSGSSINIPMLSILITVQILLLILETAVSIIQAYVFSILMTLYSSEN-IPQMAPMNWLILYIFFIVIFMNSIILNYFSFTYMKSSEKKSKYIFLLNWKWMLKLIKKNPLMKIFFSTFINLPTPSNISTLWNFGSLLGLCLIIQIITGIFLAMHYCPNTSLAFNSVIHICRDVNFGWLIRTLHANGASFFFICLYIHIGRGIYYSSFNLKETWLTGVTIFFITM…
Sphenophorus_sp_BYUCO246	MMANLFSTFDPSTNFNTSLNWLSIFLGMLIIPPMFWIIPSRITILWLNIINLLSKEFNVLLKSSNSKGSTLLLISLFALILFNNFLGLFPYIFTCTSHMTLTLSLSLPLWLTFMFYGWFFNTTHMFAHLVPQGAPNILLPFLVIIETISNIIRPGTLAIRLTANMIAGHLLVTLMGNSGPSLNIYLLNILIIGQVLLLTLETAVSIIQSYVFTVLMTLYSSEV-IPQMSPLNWMSLYILFIFVFLIFNIINYFLFLYSPNQNKNFKKKILFNWKWMMKMIKSNPLMKIINNSLINLPTPSNISSLWNFGSLLGLCLMIQIITGIFLAMHYCPNVDLAFNSVAHICRDVNYGWLIRTIHANGASFFFICLYTHIGRGIYYSSFKLKETWLIGVTIFFMVM…
Strophosoma_melanogrammum	MMANLFSTFDPSTNFGLSMNWISIFLGLFIIPPMYWLMPSRMNMLWIKLTLTLHNEFKNLIKTNEFKGSTLIFMSLFTLILFNNFLGLFPYIFTCTSHMSLTLALSLPLWLTFMLFGWMKNMTHMFAHLVPQGAPSILLPFLVIIETISNIIRPGTLAIRLTANMIAGHLLITLLGNSGTNLNLYMLNILILMQMLLLILESAVTIIQSYVFSILATLYSSEVNIPQMAPINWLSLYFLFILVYLIFMVTNYYSFIYTPKIIKTQKTMNTLTWKWMMKQLKKNPLIKIFNSSLWNLPTPSNISSMWNFGSLLGLCLVIQIITGIFLAMHYCPNVDLAFNSVAHICRNVNYGWLIRALHANGASFFFICLYAHIGRGIYYGSYYMIETWMTGVTIFFLVM…
Sympiezomias_velatus	MMTNLFSTFDPSTNFNLSLNWLSSMLGMLMIPSMYWMIPSRLNILWIKLTMILHNEFKNLIKSEEFKGSTILFVSLFTLIMFNNFLGLFPYIFTCTSHLNLTLSLSLPLWMTFMMFGWLKNTTHMFAHLVPQSAPKILLPFLVIIETTSNIIRPGTLAIRLTANMIAGHLLVTLLGNSGPKLPFLLLSVLIFIQILLLILETAVAFIQSYVFSILATLYSSETKIPQMAPLNWMSMYLFFILIFVMFIIVNYYSFLYKPKTMKFSNLKKLLSWKWMMKNMKKNPILKIFNSSLWNLPTPSNISSMWNFGSLLGLCLILQVITGIFLAMHYCPNIDMAFNSMAHICRNVNYGWMIRTLHANGASFFFICLYIHIGRGIYYSSYYMIETWMTGVTIFFMVM…
Tomicus_piniperda	MMTNLFSSFDPSTFTVLNLNWLSSMIMFILIPPMFWLIPSRWSFLWIKIIGTLHQEFKILLQSNSLKGSSLIFISLFTLILFNNFMGLFPYIFTSSSHMSFTLTLSLPLWLSFMIYGWCNNTIHMLAHMVPQGAPNALLPFLVLIETISNLIRPGALAIRLTANMIAGHLLLTLLGNSGSNLTIISLNLLLIVQMLFLMLEFAVSIIQAYVFSILATLYSGETVIPQMAPMNWLILFTLFIFLFILTMIINYFSFYYSPSYKILKSMINKINWKWMMKLIKTSPIIMMINKSLIKLPTPSNISSMWNFGSLLGICLMIQILTGLFLAMHYCPDIESAFNSVAHICRNVNYGWLLRTLHANGASFFFICLFLHIGRGLYYNSFLLIETWMIGTTIFFLTM…
Trigonopterus_sp._1_AH-2016	MMANLFSTFDPSTIRSLSLNWMSLFIMFFLIPSIYWMNPSRITASWLTLSTILHKEFKTLIMKNKYLGSTLMLSTLLIFIMINNFMGLFPYIFTCSSHLNFSLYLSIPLWISFMIFGWTKNTTHMLAHLVPQSAPGILMPFLVIIESISNIIRPGTLAIRLTANMIAGHLLITLLSNSGPLLNSVFTSMLICTQILLLTLESAVSIIQSYVFTILVTLYSSEINIPQMAPLNWVYLYMIVISTFMTFLIINFFLFKQSKNLIFYTKKNNFPSWK-MMKKLKHNPLMKIIQSSLIHLPTPSNISNLWNFGSLLGLCLIIQISTGLFLSMHYCPNMDLAFNSVAHISRNVNFGWLLRSLHANGASCFFICLYIHIGRGLYFSSYNLTETWMSGITIFFLVM…
Trigonopterus_sp._2_AH-2016	MMANLFSPFDPASICALSMNWFSSTISFLVIPAMYWLTPARWISIWLLLMFQIHKEFKILIKSPKYLGSTLIFINLLVTIMINNFMGLFPYVFTCSSHLNFAMYLSVPLWMSFMIFGWTKNSIHMLAHLVPQGAPSALLPFLVIVETISNVIRPGTLAIRLTANMIAGHLLITLLSNAGPTLALTMLNFLVIAQILLLTLESAVAMIQAYVFSILMTLYSSEVNIPQMAPINWTLMYMFIIFLYLSLMILNFYLFKYKISKPFKIFSRTTNTWK-MMKTIKKNPMVKILSSSLINLPTPSNISSMWNFGSLLGLCLIIQITTGLFLSMHYCPNMELAFNSVMHITRNVNFGWLIRSLHANSASCFFVCLYMHIGRGLYYSSYNLKETWMSGVTIFFLVM…
Tropiphorus_elevatus	MMANLFSTFDPSTSNSMSLNWLSTLLGILIYPPMFWVIPSRINMLWLKISMAIHYEFKNLIKAENFKGSTLIFVSIFMFILFNNMLGLFPYIFTSTSHLNLTLSLSLPIWMAFMLFGWCKNTIHMFAHLVPQGAPSLLAPFLVIIETISNVIRPGTLAIRLSANMIAGHLLVTLLGNSGSLMNFYLLNILIFIQILLLILELAVAAIQSYVFSILGTLYSSEMNMPQMAPINWLTLYFMFTSILYIFIILNYYSIIYSSKSTKSTKKMSPLFWKWMMKKLKKNPLINIINNSLWKLPTPSNISSLWNFGSLLGLCLIVQISTGIFLAMHYCPHVDMAFNSVAHICRNVNYGWLIRTLHANGASMFFICIYIHIGRGIYYSSYYMVETWMTGVTIFFLVM…
Trypodendron_domesticum_voucher_BMNH_1046468	MMMNLFSSFDPSTSSFLSLNWMSSLLIFILLPPTFWLIPSRTSMLLMKLSLTMHNEFKILIKNNKFNGSTILFTSLFMMIMINNSLGLFPYIFTSSSHMSFTLTLSLPMWLSFMLFGWMNNTNKMFAHLVPQGAPSLLLPFLVLVETISNIIRPGTLAIRLTANMIAGHLLLTLMGNAGTSLSSYLLSILILAQILLLLLETAVAIIQAYVFSVLTTLYSSETSMPQMAPLQWISLFLYFSILFILTSILSYYMFCYLPNYKLMKKSTKTINWKWMMKHLKKSNLYKIINNSLINLPTPTNITSMWNFGSLLGLCLMIQIMTGIFLTLHFCPNILMAFESVTHICRNVNYGWLIRMLHANGASFFFICLYLHIGRGLYYSSYYLMETWMSGVTIFFMVM…
Trypodendron_signatum_voucher_BMNH_1047368	MMMNLFSSFDPSTSPFLSLNWMSSLLIFTLLPPSFWLIPSRTSMLLMKLSLTMHNEFKILIKNKNFNGSTILFMSLFMTIMINNSLGLFPYIFTSSSHMSFTLTLSLPMWLSFMLFGWMNNTNKMFAHLVPQGAPSPLLPFLVLVETISNIIRPGTLAIRLTANMIAGHLLLTLMGNAGTSLSSYLLSILILAQIMLLLLETAVAIIQAYVFSVLTTLYSSETSMPQMAPLQWISLFLYFSILFILTSILGYYMFCYLPTYQLMSKKTKIINWKWMMKHLKKSNLYKIINNSLINLPTPTNISSMWNFGSLLGLCLMIQILTGIFLALHFCPNVLMAFESITHICRNVNYGWLIRVLHANGASFFFICLYLHIGRGLYYSSYYLMETWMSGVTIFFMVM…
Trypophloeus_asperatus_voucher_BMNH_1046450	MMANLFSSFDPATT-LFNLNWTSSLLMLLLLPLNYWLIPSRWNLIWNKMSTSIHNEFKTLIKNKEFKGSTLIFANLFIFIMFNNFLGLFPYIFTSSSHMTLTLSLSLPLWMGFMLYGWSLHTTHMFAHLVPQGAPSVLLPFLVIVETISNIIRPGTLAIRLTANMIAGHLLLTLLGNSGPSLSLALINVLIIAQLALLTLESAVALIQAYVFSVLTTLYSSETSIPQMAPLNWLTLFMYFSIIFLLTSVLLYTSFQPNQQSQSFKFKTPNLNWKWMMKQALKSPVYKILSNSLIELPTPSNITTMWNFGSLLGLCLMMQILTGLFLAMHYCPNIELAFNSIAHICRDVNYGWLLRNLHANGASLFFICLYTHIGRGMYYSSYNLIETWISGVTILFLVM…
Urodontus_glabratus	---------------------------------MFWLIPSRIHMIWMKMIFSLHKEFKILMKNS--MGASLIFISLFSFILMNNFLGLFPYIFTSSSHMVFTLSLSLPLWISFMVFGWIFNTNHMFAHLVPSGTPGALMPFMVCIETISNIIRPGTLAIRLSANMIAGHLLMTLLGNVGPSISLHLVNYLIIVQILLLVLESAVAIIQSYVFTILSVLYSSEVNIPQMAPLSWLTLFVYFSLIFFLFMFLNYYIFTYPSNKKTINLVALSKSWKWSMPMRKSNPLLKIVNNSLIDLPTPSNISIMWNFGSLLGLCLMIQIITGLFLAMHYCPNIELAFNSVAHICRDVNYGWMIRTLHANGASFFFICLYIHIGRGIYYSSYNLKETWLIGVTIFFLVM…
Urodontus_sp_URO01	MMMNLFSSFDPATNFNLSLNWVSSLIGIFIIPPMFWLMPSRMHMIWMKMTFTLHKEFKILMKNS--LGASLIFISLFSFILMNNFMGLFPYIFTSSSHMVFTLALSLPLWISFMIFGWIFNTNHMFAHLVPSGTPGPLMPFMVCIETISNIIRPGTLAIRLSANMIAGHLLMTLLGNVGPSLSLHLVNYLIIVQILLLILESAVAVIQSYVFTILSVLYSSEVSIPQMAPLNWLTLFIYFSLIFFMFMLMNYYIFLYPSHKKLISSVYIHKSWKWSMPLRKTSPLLKIVNNALVDLPTPSNISIMWNFGSLLGLCLIIQIVTGVFLAMHYCPNINLAFNSVAHICRDVNYGWMIRTLHANGASFFFICLYMHIGRGIYYSSYNLKETWMIGVTIFFLVM…
Xyleborinus_saxesenii	MMANLFSSFDPSSFPSFSLNWMSSLMVL-MIPSMFWLIPSRWNYLWIMMVSTMHNEFKILIKNPINKGSTLMFTSLFIFIMVNNFMGLFPYIFTSSSHMTFTLTLSLPLWISFMIFGWINNTTHMLAHLVPQGAPNMLLPFLVIIETTSNIIRPGTLAIRLTANMIAGHLLLTLMGNSGPSLSTSIL-------------------------------------IPQMAPISWMSLYTMFIILFMMTCILIYFIFLYTPKMLTSKKTEMKYSWKWMMKLVKKNPIYKILDESFINLPTPLNISSMWNFGSLLGLCLMIQIMTGLFLAMHYCPNTEYAFNSVAHICRDVNYGWLLRILHANGASFFFICLYLHIGRGMYYSSYNLKETWMSGVTIFFMVM…
Xyleborus_perforans	MMANLFSSFDPSSFPTFSLNWISTLLIM-SIPSTFWLIPSRWNYLWISIIMTMHNEFKILIKSSVNKGSTLLFTSLFTFIMMNNLLGLFPYIFTSSSHMAFTLALSLPLWLSFMIFGWINNTTHMFAHLVPQGAPSALLPFLVIIETTSNIIRPGTLAIRLTANMIAGHLLLTLMGNSGSSLGSIMLMILIMAQILLLTLESAVAIIQAYVFSILMTLYSSEVNIPQMAPISWVTLYLFFSALFIVTCILNFYNFKYSPQLKCISFKKLTSNWKWMMKQLKKNPLFKLFDESFINLPTPLNISSMWNYGSLLGLCLMIQIMTGLFLAMHYCPNIDLAFNSVAHICRDVNYGWLLRTFHANGASFFFICLYTHIGRGIYYSSYNFMETWMSGVTIFFMVM…
Xyleborus_sp._BMNH_1040067	MMANLFSSFDPSTFPIFSMNWLSSLLIM-SIPSTFWLIPSRWNYLWISMILAMHNEFKILIKNPINKGSTLLFTSLFTFIMLNNFLGLFPYIFTSSSHMAFTLTLSIPLWMSFMIFGWINNTKFMFAHLVPQGAPNMLLPFLVIIETTSNIIRPGTLAIRLTANMIAGHLLLTLMGNSGSSLSSIMLTILIMAQILLLTLESAVAMIQAYVFSILMTLYSSEVNIPQMAPMSWVTLYLFFSSIFIVTCVLNFFIFKYSPQSNYTSIKKLTTNWKW-MMKLKKNPLIKIMESSLFNLPTPVNISTMWNFGSLLGLCLMIQIMTGLFLAMHYCPNIEFAFNSIAHICRDVNYGWLLRILHANGASFFFICLYIHIGRGIYYSSYNFTETWMSGVTIFFLVM…
Xylosandrus_crassiusculus_voucher_BMNH_1043087	MMANLFSSFDPSSFPILSLNWLSTLLIF-MVPSMFWLIPSRWNYLWIKLIMLMHNEFKILIKSPVNKGSTLMFTSLFTFIMMNNFMGLFPYIFTSSSHMTLTLTLSLPLWISFMIFGWINNTTHMLAHLVPQGAPSALLPFLVIIETTSNIIRPGTLAIRLTANMIAGHLLLTLLGNSGPSLSTSLLSILIIAQILLLTLESAVAIIQAYVFSILVTLYSSEVNIPQMAPISWITLYMFFTILFLMMCIVNYYIFLYNPTNKIV-KQAMNYSWKWMMKMVKKNPLYKIMNNSFINLPTPVNISSMWNFGSLLGLCLLIQIITGLFLAMHYCPNIDLAFNSVAHICRDVNYGWLLRTLHANGASFFFICLYTHIGRGIYYSSYNFMETWMSGVTMFFLVM…
Xylosandrus_germanus	MMANLFSSFDPSSFPSFSLNWSSSILIL-LIPSMFWFIPSRWNYLWILLILTMHKEFKILIKNPVNKGSTLLFTSLFTFIMINNLMGLFPYIFTSSSHMSFTLALSLPLWLSFMLFGWMNNTTHMFAHLVPQGAPKILLPFLVIIETTSNIIRPGTLAIRLTANMIAGHLLLTLLGNSGPSISSSLLSILITAQILLLTLESAVAIIQAYVFSILMTLYSSEVNIPQMAPLAWISLFLYFSILFFITCILNFFMFMYHPKYKTTETIKISPSWKWMMKHLKNNPLFKIFNNSLIDLPTPLNISSMWNFGSLLGLCLMIQILTGLFLAMHYCPNIDLAFNSVAHICRDVNYGWLLRTLHANGASFFFICLYIHIGRGIYYSSYNFKETWMSGVTIFFLVM…
Xylosandrus_morigerus	MMANLFSSFDPSSFPSFSLNWSSSILIL-MIPSMFWFIPSRWNYIWILLISTMHKEFKILIKNPVNKGSTLLFTSLFTFIMMNNFLGLFPYIFTSSSHMAFTLALSLPLWLSFMLFGWINNTTHMFAHLVPQGAPSVLLPFLVIIETTSNIIRPGTLAIRLTANMIAGHLLLTLLGNSGPSLPSTLLALLIMAQILLLTLESAVAIIQAYVFSILMTLYSSEVNIPQMAPLAWISLFIFFTILFFITCIINFFMFSYSPKYEIIKTFKNLPSWKWMMKHLKNNSLFKIFNNSLVDLPTPLNISSMWNFGSLLGMCLMIQILTGLFLAMHYCPNIDLAFNSVAHICRDVNYGWLLRTLHANGASFFFICLYIHIGRGIYYSSYNFKETWMSGVTIFFLVM…
